# Supplementary material for: Prevalence of high-risk for advanced liver fibrosis using non-invasive scores among type 2 diabetes mellitus patients in the United Arab Emirates: a retrospective cross-sectional study
Source: Front Endocrinol (Lausanne). 2026 Feb 17;17:1719626. doi: 10.3389/fendo.2026.1719626 (PMC12953101; doi:10.3389/fendo.2026.1719626)
Supplement: Supplementary file 1 [file Table1.xlsx]

## Sheet: Sheet1
			Demographics				Anthropometric parameters		Blood pressure		LABORATORY FINDINGS																									Lipid Medication	Lipid Medication
No		MRN	Age	gender	nationality	duration of diabetes (years)	BMI (kg/m2)	waist circumference (cm)	systolic BP (mmHg)	diastolic BP (mmHg)	HBA1c								Average HBA1C	fasting blood sugar (mmol/L)	hemogloblin level (g/dL)	cholestesterol level (mmol/L)	LDL (mmol/L)	HDL (mmol/L)	triglyceride (mmol/L)	serum albumin (g/L)	Alkaline phosphatase (ALP)	Alanine aminotransferase (ALT)	Aspartate Aminotransferase (AST)	iron studies				platelets
	Deidentified MRN										1	2	3	4	5	6	7	8 (last visit)												iron (fe)	transferrin	TIBC	iron saturation			lipid med	Amlodipine	Atorvastatin	Atozet	Crestor	Candesartan	Empagliflozine	Ezetimibe	Fenofibrate	Gliclazide	Hydrichrlorothiazide	Icosapent EthyL	Iosartan	Lipitor
1	151a0c81-42cc-4b43-95f7-8bf2a5602f64	5910633	61	male	UAE	16	35.83	120	113	71					8.7	8	7.7	8	8.1	107	16.4	147	71	41	158	3.8	54	23	17	NA	NA	NA	NA	213	47	rosuvastatin	N	N	N	N	N	N	N	N	N	N	N	N	N
2	15e981ee-6b3b-40ad-8d11-e88d54a15a0c	7062231	78	female	UAE	30	33.28	123	124	62					7.9	9.5	8.1	6.9	8.1	235	10.1	223	107	44	362	3.9	92	16	16	42	2.65	337	12	272	14	ezetamibe + atorvastatin	N	Y	N	N	N	N	Y	N	N	N	N	N	N
3	2cd95415-320c-4c98-bd3b-f3f019163f94	8756511	61	female	UAE	9	34.78	103	132	87				8	6.4	7.5	10	8.8	8.14	112	12	193	110	48	177	4.5	92	19	NA(13 done in 2018)	32	NA	NA	NA	319	NA	liptor	N	N	N	N	N	N	N	N	N	N	N	N	Y
4	8c4f8a49-8ad9-490d-b2c4-ba081fd21300	2613301	69	female	UAE	41	35.65	109	132	67				7.3	8.2	8.6	9.4	6.4	7.98	218	13.4	135	53	59	117	4	101	13	15	NA	NA	NA	NA	216	18	Lipitor	N	N	N	N	N	N	N	N	N	N	N	N	Y
5	45f33d69-1d34-4d6c-8b3a-0cf636ea43fe	7185707	71	male	UAE	14	22.31	84	126	81						7.3	7.1	7.3	7.23333	117	15.3	123	52	56	76	4.2	77	34	21	76				214	NA	ezetamibe + atorvastatin	N	Y	N	N	N	N	Y	N	N	N	N	N	N
6	f3c73c08-1476-4f54-a757-dbe95d2ffafd	2551152	77	male	uae	9	22.27	92	137	71				6.6	6.5	6.4	6.4	6.6	6.5	106	12.6	139	62	50	134	4.5	78	16	16	82		321		169	45	Rosuvastatin	N	N	N	N	N	N	N	N	N	N	N	N	N
7	58ab7059-5460-4073-9c3d-302602314c35	14844508	48	female	UAE	15	41.13	105	121	74		7.5	8.1	7.7	6.2	6.8	6.2	6.9	7.05714	114	13.7	121	37	59	125	4.4	53	36	26	NA	NA	NA	NA	248	17	Rosuvastatin	N	N	N	N	N	N	N	N	N	N	N	N	N
8	6cb76193-1f39-412a-b75a-9f6ee057ebda	2575043	56	male	UAE	13	44.5	136	149	99							8	7.2	7.6	132	14	126	67	42	85	4.1	75	12	24	NA	NA	NA	NA	368	NA	Atorvastatin	N	Y	N	N	N	N	N	N	N	N	N	N	N
9	8a7a3f93-784f-4cf2-89df-7e7820f66896	1102630	48	female	UAE	14	39.25	109	111	77					5.7	6	5.5	5.9	5.775	99	11.2	198	117	57	122	3.9	96	21	16	45		380		411	14	Rosuvastatin	N	N	N	N	N	N	N	N	N	N	N	N	N
10	157ab139-f7d4-4eb8-bcd9-582b7fca51e6	1071025	59	femle	UAE	12	25.94	98	110	58		7.3	7.9	8.5	8.5	8.3	7.4	8.1	8	205	12.7	231	118	38	375	4.2	109	12	10	54		415.29		360	24	Vascepa	N	N	N	N	N	N	N	N	N	N	N	N	N
11	ba964eaf-d9ef-4088-b63c-1bceb168e358	7127561	61	male	uae	24	27.2	96	129	68					7.3	8.6	7.8	8.3	8	72	14.6	120	71	28	106	4.7	61	12	18	87				334	17	Lipitor , omacor	N	N	N	N	N	N	N	N	N	N	N	N	Y
12	eb4d0867-7f39-4dba-a366-7944c63596aa	3916391	56	female	uae	8	31.98	106	125	66		8.4	9.3	8.3	8.5	7.3	6.8	7.3	7.98571	140	12.9	166	90	50	129	4.1	103	25	22	29		434		354	31	Rosuvastatin	N	N	N	N	N	N	N	N	N	N	N	N	N
13	6e6c1715-6fcc-4d74-a18d-d3378f81b125	2547431	75	female	UAE	19	27.45	102	104	71				7.4	7.1	6.6	6.3	6.7	6.82	138	12.5	173	85	76	55	3.8	58	7	13	71				283	16	Rosuvastatin	N	N	N	N	N	N	N	N	N	N	N	N	N
14	352e004a-ba2b-4c21-b9a5-73f13c58ea68	8822875	61	male	UAE	14	36.73	106	130	80					10.2	8	8	6.5	8.175	167	15	149	90	36	116	4.1	75	17	15	102				235	20	Atorvastatin	N	Y	N	N	N	N	N	N	N	N	N	N	N
15	cfdd1c93-d1cd-40f4-83a0-ecc755a0d9ba	5665493	49	male	UAE	13	28.62	99	122	86	11.3	7.7	8.4	7.8	9	8.9	7.5	9.8	8.8	146	13.4	115	43	54	90	4.4	69	15	16	119		375.92		275	72	Atorvastatin	N	Y	N	N	N	N	N	N	N	N	N	N	N
16	50e7cb82-6ddf-48b4-b552-bd284b7e6d48	10457640	42	female	uae	11	41.87	126	122	75					7.9	7.9	8.4	8.2	8.1	182	11.4	178	116	33	147	4.2	90	89	67	na	na	na	na	195	57	rosuvastatin, ozempic	N	N	N	N	N	N	N	N	N	N	N	N	N
17	045ff510-a2e5-4090-a65b-7759688528e7	10491601	60	female	uae	20	26.47	95	142	87							5.7	5.8	5.75	114	12.4	126	62	53	57	3.8	98	28	26	n/a	n/a	n/a	n/a	161	15	atrovastatin	N	Y	N	N	N	N	N	N	N	N	N	N	N
18	f7ce2af9-7d61-46b6-b14b-d104b8e9c6ad	71921745	break the glass																#DIV/0!																		N	N	N	N	N	N	N	N	N	N	N	N	N
19	97c424ce-316b-4356-b170-0322d22cf2e1	1031589	69	male	uae	18	22.25	93	118	83	6.8	6.7	7	7.3	7.4	7.6	7.2	7	7.125	164	n/a	201	134	49	92	4.9	80	17	18	n/a	n/a	n/a	n/a	n/a	n/a	rosuvastatin	N	N	N	N	N	N	N	N	N	N	N	N	N
20	be627116-3892-41cf-b9d1-89e7e325ef96	5190843	42	male	muritania	14	24.38	93	101	65						6.4	6.2	6.2	6.26667	130	n/a	166	103	46	83	4.3	n/a	13	23	n/a	n/a	n/a	n/a	244	n/a		N	N	N	N	N	N	N	N	N	N	N	N	N
21	4b462c65-a358-40a6-a12b-25ba5911f4fb	70513961	67	male	uae	19	30.45	107	147	73			7.3	7.5	7.5	6.9	7.3	7.6	7.35	127	13.6	114	53	53	39	3.9	64	10	26	58	1.99	253	23	182	n/a	atrovastatin	N	Y	N	N	N	N	N	N	N	N	N	N	N
22	5413782e-6067-423b-9e17-e664fdbec86e	1137611	72	female	uae	11	22.26	86	120	60					6.1	6.3	6.5	6.6	6.375	150	12.9	151	85	39	135	4.6	86	29	24	n/a	n/a	n/a	n/a	213	32	crestor, omega 3	N	N	N	Y	N	N	N	N	N	N	N	N	N
23	17f9b40c-58b7-46cd-882c-79d7762b1533	7602910	43	female	uae	15	25.85	90	110	80						6.6	6.2	6.2	6.33333	111	12.5	208	140	45	114	4.5	31	12	11	24	3.84	488	5	278	16	rosuvastatin	N	N	N	N	N	N	N	N	N	N	N	N	N
24	89384af6-c3c8-4164-8256-805cd42886d1	10449663	77	female	uae	23	25.99	96	135	62			6.9	7.2	7.5	7.3	7	9.4	7.55	82	15.2	275	197	38	199	4.1	53	15	33	93	2.77	352	26	328	95	amlodipine, valsartan, atrovastatin	Y	Y	N	N	N	N	N	N	N	N	N	N	N
25	c5cc4879-9b5f-4abd-9237-7e44eca3002d	5580323	81	female	uae	23	27.89	106	100	64					6.4	8	12.9	7.9	8.8	n/a (131 three years ago)	12.6	209	137	44	140	4.2	73	8	21	49	2.82	358	14	277	13	amlodipine-valsartan, atrovastatin	Y	Y	N	N	N	N	N	N	N	N	N	N	N
26	454bc95c-4d02-499e-864f-fdcf027359f3	922975718	46	Male	UAE	2	31.06		136	81							11.3 (2 y)	6.3	6.3	122 (28/10/2023)	16.7	118	60	39	96	4.8	131	24	19	119.3				281	91	Atorvastatin	N	Y	N	N	N	N	N	N	N	N	N	N	N
27	1e93eb86-2391-41f0-a933-ae4fcf3d0b4a	1050214	72	Female	UAE	17	24.88	94	146	87	8.3	8.5	7.6	10.5	10.7	9.5	11.3	9.5	9.4875	246	10.4	193	99	52	212	3.6	172	33	28	44	3.1	394 ug/dl	11	191	49	iosartan-hydrichrlorothiazide-atrovastatin	N	Y	N	N	N	N	N	N	N	Y	N	Y	N
28	939e28b5-9825-4cb9-986f-289d787eb1c6	3678628	51	female	yemen	16	30.74	99	140	67							7	7.4	7.2	199	12	238	152	47	194	3.9	97	22	18					287	34	pitvastatin	N	N	N	N	N	N	N	N	N	N	N	N	N
29	82bb4b68-0f9e-4551-9c12-e7d4eb9c1363	9008781	72	Female	UAE	18	25.23	100	140	78	6.3	6.4	6.3	6.3	6.4	6.3	6.5	6.4	6.3625	99	11.5	119	50	38	157	4.3	65	11	11					175	16	fenofibrate-atrovastatin	N	Y	N	N	N	N	N	Y	N	N	N	N	N
30	58333d34-ed72-4452-b2ba-3bf378d6851b	3922855	73	female	UAE	14	33.9	106	138	63				5.9	5.8	5.7	5.6	6	5.8	84	12.1	142	74	61	34	4.1	52	14	22	22.6				180	17	Atorvastatin	N	Y	N	N	N	N	N	N	N	N	N	N	N
31	a9bd85bc-c4aa-4218-91fb-2a1fa68591c8	10530657	65	Male	UAE	15	28.3	102	142	82				6	6.3	6.2	6.2	6.1	6.16	118	13.7	125	60	52	65	3.9	51	5	8	41.5				266	8	atorvastatin	N	Y	N	N	N	N	N	N	N	N	N	N	N
32	28f8fd81-23df-4f90-ab83-f0176cfae42b	8774455	34	Male	UAE	13	37.98	115	142	89						10.4	12.8	5.4	9.53333	109	14.8	186	77	43	329	4.9	45	16	20	339.2				380		rosuvastatin	N	N	N	N	N	N	N	N	N	N	N	N	N
33	4039b556-eeec-4ce0-be6c-02483cf10ac5	12062006	70	Male	UAE	13	32.14	109	135	78								5.9	5.9		13.8	109	35	44	148	4.4	49	20	22					184	22	rosuvastatin, valsartan	N	N	N	N	N	N	N	N	N	N	N	N	N
34	b389c9bc-4cc0-4f91-9b79-56771939637c	14844508	49	Female	UAE	15	41.13	105	121	74		7.5	8.1	7.7	6.2	6.8	6.2	6.9	7.05714	135	13.7	121	37	59	125		53	36	26					248	17	rosuvastatin, Semaglutide,	N	N	N	N	N	N	N	N	N	N	N	N	N
35	d5ea2f36-4903-4cf9-bdc5-987786732c73	2575043	56	Male	UAE	13	44.5	136	130	74	7.3	7.2	7.4	7.7	6.8	7.1	7	7.2	7.2125	114		126	67	42	85	4.1	75	12	24					368		atorvastatin	N	Y	N	N	N	N	N	N	N	N	N	N	N
36	e048b6bc-dd59-4d28-82a8-3cbc5b14ff56	1102630	48	Female	UAE	14	39.25	109	118	66					5.7	6	5.5	5.9	5.775		11.2	198	117	57	122	3.9	96	21	16	141.3				411	14	rosuvastatin	N	N	N	N	N	N	N	N	N	N	N	N	N
37	72a77753-c8f4-477c-aae0-25ba6f91e420	1071025	59	Female	UAE	17	25.94	98	110	58		7.3	7.9	8.5	8.5	8.3	7.4	8.1	8	205	12.7	231	118	38	375	4.4	109	12	10					360	24	icosapent ethyL	N	N	N	N	N	N	N	N	N	N	Y	N	N
38	99643630-d09c-461e-9578-5d5f92595621	7127561	61	Male	UAE	24	27.2	98	129	68					7.3	8.6	7.8	8.3	8		14.6	120	71	28	106	4.7	61	12	18					334	17	atorvastatin	N	Y	N	N	N	N	N	N	N	N	N	N	N
39	522a857a-81a8-470b-a8bd-94bece7a421b	3916391	56	Female	UAE	8	31.98	106	125	66					8.5	7.3	6.8	7.3	7.475	129	12.9	166	90	50	129	4.1	103	25	22	34	3.42	434	8	354	31	rosuvastatin	N	N	N	N	N	N	N	N	N	N	N	N	N
40	52b5129b-640a-4dd9-8eff-bdb48eec6974	2547431	75	Female	UAE	19	27.45	102	121	73			7.4	7.1	6.6	6.3	7.1	6.7	6.86667	152	12.5	172	85	76	55	3.8	58	7	13	16.6				283		rosuvastatin	N	N	N	N	N	N	N	N	N	N	N	N	N
41	afc5c129-1367-402d-856e-7af037ced4bc	8822875	61	Male	UAE	11	38.65	106	143	86						10.2	8	6.5	8.23333	168	15	149	90	36	116	4.6	75	25	15	59				252	20	atorvastatin	N	Y	N	N	N	N	N	N	N	N	N	N	N
42	91468987-4701-4158-aeb5-127567e20641	2866820	45	male	UAE	23	36.29	113	131	79					6.2	8	7.1	7.4	7.175	121	15.4	164	99	36	145	4.5	60	15	16	151				222		atrovastatin	N	Y	N	N	N	N	N	N	N	N	N	N	N
43	1b8d0c68-88b3-425a-9a76-d12905de055a	4059212	69	male	UAE	19	25.91	101	125	58								7.8 (6 years ago)	#DIV/0!		14.7	123	48	65	49	4	68	13	13					243			N	N	N	N	N	N	N	N	N	N	N	N	N
44	7d54a51f-19b2-4459-a463-11d9ec1055b0	2581701	74	male	UAE	6	24.84	93	137	80							7.1	7.5	7.3	141	15.1	160	87	46	133	4.3	70	19	14	53				231	23	pitavastatin	N	N	N	N	N	N	N	N	N	N	N	N	N
45	ccf58402-baf9-4f17-9b4a-445b2ee25ff7	10746099	73	male	UAE	19	28.28	102	118	78					7	7.9	7.7	6.7	7.325	132	14	128	67	30	156	4.4	63	23	24	30.4				220	14	atrovastatin	N	Y	N	N	N	N	N	N	N	N	N	N	N
46	0d5cc5eb-aace-478f-a638-0bdf094efbae	33110778	69	female	UAE	19	29.4		119	72							9.4	7.6	8.5	185	15.2	118	44	45	143	4.8	76	18						247		ezetimibe-atrovastatin	N	Y	N	N	N	N	Y	N	N	N	N	N	N
47	ee37c9e6-1d00-4ae4-940c-c66a7e4a2214	4991222	54	female	iran	6	33.69	107	142	78	7.3	7.4	7.4	6.9	8.3	6.8	7.2	6.9	7.275	92	11.2	130	53	61	78	4.8	60	13	15	28	3.85	489	6	348	15	rosuvastatin	N	N	N	N	N	N	N	N	N	N	N	N	N
48	8fde6764-f41e-4907-9c79-db27e58addc6	1540041	58	male	UAE	8	32.03	104	133	79					11.3	8.1	7.8	7	8.55	149	14	154	83	34	186	4.1	97	39	23	178				181	48	atorvastatin- fenofibrate	N	Y	N	N	N	N	N	Y	N	N	N	N	N
49	dbe0d9b1-5793-4a87-9e98-d5ae8f67271f	2701952	48	male	UAE	2	35.82	119	120	89				11.8	7.1	6.6	7.5	7.6	8.12		14.7	253	148	39	624	4.5	80	71	21					243	153	rosuvastatin	N	N	N	N	N	N	N	N	N	N	N	N	N
50	151a0c81-42cc-4b43-95f7-8bf2a5602f64	5910633	61	male	UAE	16	35.83	120	113	71					8.7	8	7.7	8	8.1	107	16.4	147	71	41	158	3.8	54	23	17	NA	NA	NA	NA	213	47	rosuvastatin	N	N	N	N	N	N	N	N	N	N	N	N	N
51	15e981ee-6b3b-40ad-8d11-e88d54a15a0c	7062231	78	female	UAE	30	33.28	123	124	62					7.9	9.5	8.1	6.9	8.1	235	10.1	223	107	44	362	3.9	92	16	16	42	2.65	337	12	272	14	ezetamibe + atorvastatin	N	Y	N	N	N	N	Y	N	N	N	N	N	N
52	2cd95415-320c-4c98-bd3b-f3f019163f94	8756511	61	female	UAE	9	34.78	103	132	87				8	6.4	7.5	10	8.8	8.14	112	12	193	110	48	177	4.5	92	19	NA(13 done in 2018)	32	NA	NA	NA	319	NA	liptor	N	N	N	N	N	N	N	N	N	N	N	N	Y
53	8c4f8a49-8ad9-490d-b2c4-ba081fd21300	2613301	69	female	UAE	41	35.65	109	132	67				7.3	8.2	8.6	9.4	6.4	7.98	218	13.4	135	53	59	117	4	101	13	15	NA	NA	NA	NA	216	18	Lipitor	N	N	N	N	N	N	N	N	N	N	N	N	Y
54	45f33d69-1d34-4d6c-8b3a-0cf636ea43fe	7185707	71	male	UAE	14	22.31	84	126	81						7.3	7.1	7.3	7.23333	117	15.3	123	52	56	76	4.2	77	34	21	76				214	NA	ezetamibe + atorvastatin	N	Y	N	N	N	N	Y	N	N	N	N	N	N
55	f3c73c08-1476-4f54-a757-dbe95d2ffafd	2551152	77	male	uae	9	22.27	92	137	71				6.6	6.5	6.4	6.4	6.6	6.5	106	12.6	139	62	50	134	4.5	78	16	16	82		321		169	45	Rosuvastatin	N	N	N	N	N	N	N	N	N	N	N	N	N
56	58ab7059-5460-4073-9c3d-302602314c35	14844508	48	female	UAE	15	41.13	105	121	74		7.5	8.1	7.7	6.2	6.8	6.2	6.9	6.76	114	13.7	121	37	59	125	4.4	53	36	26	NA	NA	NA	NA	248	17	Rosuvastatin	N	N	N	N	N	N	N	N	N	N	N	N	N
57	6cb76193-1f39-412a-b75a-9f6ee057ebda	2575043	56	male	UAE	13	44.5	136	149	99							8	7.2	7.6	132	14	126	67	42	85	4.1	75	12	24	NA	NA	NA	NA	368	NA	Atorvastatin	N	Y	N	N	N	N	N	N	N	N	N	N	N
58	8a7a3f93-784f-4cf2-89df-7e7820f66896	1102630	48	female	UAE	14	39.25	109	111	77					5.7	6	5.5	5.9	5.775	99	11.2	198	117	57	122	3.9	96	21	16	45		380		411	14	Rosuvastatin	N	N	N	N	N	N	N	N	N	N	N	N	N
59	157ab139-f7d4-4eb8-bcd9-582b7fca51e6	1071025	59	femle	UAE	12	25.94	98	110	58		7.3	7.9	8.5	8.5	8.3	7.4	8.1	8.16	205	12.7	231	118	38	375	4.2	109	12	10	54		415.29		360	24	Vascepa	N	N	N	N	N	N	N	N	N	N	N	N	N
60	ba964eaf-d9ef-4088-b63c-1bceb168e358	7127561	61	male	uae	24	27.2	96	129	68					7.3	8.6	7.8	8.3	8	72	14.6	120	71	28	106	4.7	61	12	18	87				334	17	Lipitor , omacor	N	N	N	N	N	N	N	N	N	N	N	N	Y
61	eb4d0867-7f39-4dba-a366-7944c63596aa	3916391	56	female	uae	8	31.98	106	125	66		8.4	9.3	8.3	8.5	7.3	6.8	7.3	7.64	140	12.9	166	90	50	129	4.1	103	25	22	29		434		354	31	Rosuvastatin	N	N	N	N	N	N	N	N	N	N	N	N	N
62	6e6c1715-6fcc-4d74-a18d-d3378f81b125	2547431	75	female	UAE	19	27.45	102	104	71				7.4	7.1	6.6	6.3	6.7	6.82	138	12.5	173	85	76	55	3.8	58	7	13	71				283	16	Rosuvastatin	N	N	N	N	N	N	N	N	N	N	N	N	N
63	352e004a-ba2b-4c21-b9a5-73f13c58ea68	8822875	61	male	UAE	14	36.73	106	130	80					10.2	8	8	6.5	8.175	167	15	149	90	36	116	4.1	75	17	15	102				235	20	Atorvastatin	N	Y	N	N	N	N	N	N	N	N	N	N	N
64	cfdd1c93-d1cd-40f4-83a0-ecc755a0d9ba	5665493	49	male	UAE	13	28.62	99	122	86	11.3	7.7	8.4	7.8	9	8.9	7.5	9.8	8.6	146	13.4	115	43	54	90	4.4	69	15	16	119		375.92		275	72	Atorvastatin	N	Y	N	N	N	N	N	N	N	N	N	N	N
65	50e7cb82-6ddf-48b4-b552-bd284b7e6d48	10457640	42	female	uae	11	41.87	126	122	75					7.9	7.9	8.4	8.2	8.1	182	11.4	178	116	33	147	4.2	90	89	67	na	na	na	na	195	57	rosuvastatin, ozempic	N	N	N	N	N	N	N	N	N	N	N	N	N
66	045ff510-a2e5-4090-a65b-7759688528e7	10491601	60	female	uae	20	26.47	95	142	87							5.7	5.8	5.75	114	12.4	126	62	53	57	3.8	98	28	26	n/a	n/a	n/a	n/a	161	15	atrovastatin	N	Y	N	N	N	N	N	N	N	N	N	N	N
67	f7ce2af9-7d61-46b6-b14b-d104b8e9c6ad	71921745	break the glass
68	97c424ce-316b-4356-b170-0322d22cf2e1	1031589	69	male	uae	18	22.25	93	118	83	6.8	6.7	7	7.3	7.4	7.6	7.2	7	7.3	164	n/a	201	134	49	92	4.9	80	17	18	n/a	n/a	n/a	n/a	n/a	n/a	rosuvastatin	N	N	N	N	N	N	N	N	N	N	N	N	N
69	be627116-3892-41cf-b9d1-89e7e325ef96	5190843	42	male	muritania	14	24.38	93	101	65						6.4	6.2	6.2	6.26667	130	n/a	166	103	46	83	4.3	n/a	13	23	n/a	n/a	n/a	n/a	244	n/a		N	N	N	N	N	N	N	N	N	N	N	N	N
70	4b462c65-a358-40a6-a12b-25ba5911f4fb	70513961	67	male	uae	19	30.45	107	147	73			7.3	7.5	7.5	6.9	7.3	7.6	7.36	127	13.6	114	53	53	39	3.9	64	10	26	58	1.99	253	23	182	n/a	atrovastatin	N	Y	N	N	N	N	N	N	N	N	N	N	N
71	5413782e-6067-423b-9e17-e664fdbec86e	1137611	72	female	uae	11	22.26	86	120	60					6.1	6.3	6.5	6.6	6.375	150	12.9	151	85	39	135	4.6	86	29	24	n/a	n/a	n/a	n/a	213	32	crestor, omega 3	N	N	N	Y	N	N	N	N	N	N	N	N	N
72	17f9b40c-58b7-46cd-882c-79d7762b1533	7602910	43	female	uae	15	25.85	90	110	80						6.6	6.2	6.2	6.33333	111	12.5	208	140	45	114	4.5	31	12	11	24	3.84	488	5	278	16	rosuvastatin	N	N	N	N	N	N	N	N	N	N	N	N	N
73	89384af6-c3c8-4164-8256-805cd42886d1	10449663	77	female	uae	23	25.99	96	135	62			6.9	7.2	7.5	7.3	7	9.4	7.68	82	15.2	275	197	38	199	4.1	53	15	33	93	2.77	352	26	328	95	amlodipine, valsartan, atrovastatin	Y	Y	N	N	N	N	N	N	N	N	N	N	N
74	c5cc4879-9b5f-4abd-9237-7e44eca3002d	5580323	81	female	uae	23	27.89	106	100	64					6.4	8	12.9	7.9	8.8	n/a (131 three years ago)	12.6	209	137	44	140	4.2	73	8	21	49	2.82	358	14	277	13	amlodipine-valsartan, atrovastatin	Y	Y	N	N	N	N	N	N	N	N	N	N	N
75	454bc95c-4d02-499e-864f-fdcf027359f3	922975718	46	Male	UAE	2	31.06		136	81							11.3 (2 y)	6.3	6.3	122 (28/10/2023)	16.7	118	60	39	96	4.8	131	24	19	119.3				281	91	Atorvastatin	N	Y	N	N	N	N	N	N	N	N	N	N	N
76	1e93eb86-2391-41f0-a933-ae4fcf3d0b4a	1050214	72	Female	UAE	17	24.88	94	146	87	8.3	8.5	7.6	10.5	10.7	9.5	11.3	9.5	10.3	246	10.4	193	99	52	212	3.6	172	33	28	44	3.1	394 ug/dl	11	191	49	iosartan-hydrichrlorothiazide-atrovastatin	N	Y	N	N	N	N	N	N	N	Y	N	Y	N
77	939e28b5-9825-4cb9-986f-289d787eb1c6	3678628	51	female	yemen	16	30.74	99	140	67							7	7.4	7.2	199	12	238	152	47	194	3.9	97	22	18					287	34	pitvastatin	N	N	N	N	N	N	N	N	N	N	N	N	N
78	82bb4b68-0f9e-4551-9c12-e7d4eb9c1363	9008781	72	Female	UAE	18	25.23	100	140	78	6.3	6.4	6.3	6.3	6.4	6.3	6.5	6.4	6.38	99	11.5	119	50	38	157	4.3	65	11	11					175	16	fenofibrate-atrovastatin	N	Y	N	N	N	N	N	Y	N	N	N	N	N
79	58333d34-ed72-4452-b2ba-3bf378d6851b	3922855	73	female	UAE	14	33.9	106	138	63				5.9	5.8	5.7	5.6	6	5.8	84	12.1	142	74	61	34	4.1	52	14	22	22.6				180	17	Atorvastatin	N	Y	N	N	N	N	N	N	N	N	N	N	N
80	a9bd85bc-c4aa-4218-91fb-2a1fa68591c8	10530657	65	Male	UAE	15	28.3	102	142	82				6	6.3	6.2	6.2	6.1	6.16	118	13.7	125	60	52	65	3.9	51	5	8	41.5				266	8	atorvastatin	N	Y	N	N	N	N	N	N	N	N	N	N	N
81	28f8fd81-23df-4f90-ab83-f0176cfae42b	8774455	34	Male	UAE	13	37.98	115	142	89						10.4	12.8	5.4	9.53333	109	14.8	186	77	43	329	4.9	45	16	20	339.2				380		rosuvastatin	N	N	N	N	N	N	N	N	N	N	N	N	N
82	4039b556-eeec-4ce0-be6c-02483cf10ac5	12062006	70	Male	UAE	13	32.14	109	135	78								5.9	5.9		13.8	109	35	44	148	4.4	49	20	22					184	22	rosuvastatin, valsartan	N	N	N	N	N	N	N	N	N	N	N	N	N
83	b389c9bc-4cc0-4f91-9b79-56771939637c	14844508	49	Female	UAE	15	41.13	105	121	74		7.5	8.1	7.7	6.2	6.8	6.2	6.9	6.76	135	13.7	121	37	59	125		53	36	26					248	17	rosuvastatin, Semaglutide,	N	N	N	N	N	N	N	N	N	N	N	N	N
84	d5ea2f36-4903-4cf9-bdc5-987786732c73	2575043	56	Male	UAE	13	44.5	136	130	74	7.3	7.2	7.4	7.7	6.8	7.1	7	7.2	7.16	114		126	67	42	85	4.1	75	12	24					368		atorvastatin	N	Y	N	N	Y	N	N	N	N	Y	N	N	N
85	e048b6bc-dd59-4d28-82a8-3cbc5b14ff56	1102630	48	Female	UAE	14	39.25	109	118	66					5.7	6	5.5	5.9	5.775		11.2	198	117	57	122	3.9	96	21	16	141.3				411	14	rosuvastatin	N	N	N	N	N	N	N	N	N	N	N	N	N
86	72a77753-c8f4-477c-aae0-25ba6f91e420	1071025	59	Female	UAE	17	25.94	98	110	58		7.3	7.9	8.5	8.5	8.3	7.4	8.1	8.16	205	12.7	231	118	38	375	4.4	109	12	10					360	24	icosapent ethyL	N	N	N	N	N	N	N	N	N	N	Y	N	N
87	99643630-d09c-461e-9578-5d5f92595621	7127561	61	Male	UAE	24	27.2	98	129	68					7.3	8.6	7.8	8.3	8		14.6	120	71	28	106	4.7	61	12	18					334	17	atorvastatin	N	Y	N	N	N	N	N	N	N	N	N	N	N
88	522a857a-81a8-470b-a8bd-94bece7a421b	3916391	56	Female	UAE	8	31.98	106	125	66					8.5	7.3	6.8	7.3	7.475	129	12.9	166	90	50	129	4.1	103	25	22	34	3.42	434	8	354	31	rosuvastatin	N	N	N	N	N	N	N	N	N	N	N	N	N
89	52b5129b-640a-4dd9-8eff-bdb48eec6974	2547431	75	Female	UAE	19	27.45	102	121	73			7.4	7.1	6.6	6.3	7.1	6.7	6.76	152	12.5	172	85	76	55	3.8	58	7	13	16.6				283		rosuvastatin	N	N	N	N	N	N	N	N	N	N	N	N	N
90	afc5c129-1367-402d-856e-7af037ced4bc	8822875	61	Male	UAE	11	38.65	106	143	86						10.2	8	6.5	8.23333	168	15	149	90	36	116	4.6	75	25	15	59				252	20	atorvastatin	N	Y	N	N	N	N	N	N	N	N	N	N	N
91	91468987-4701-4158-aeb5-127567e20641	2866820	45	male	UAE	24	36.29	113	139	81	6.3	6	6.2	9.3	8	7.1	6.8	7.4	7.72	121	15.7	164	99	36	145	4.5	60	15	16	35				222		Atorvastatin	N	Y	N	N	N	N	N	N	N	N	N	N	N
92	1b8d0c68-88b3-425a-9a76-d12905de055a	4059212	69	male	uae	20	26.06	100	140	65			7.3	7.5	7.5	7.1	6.8	7	7.18		14.7	133	56	68	45	5	68	9	23					243		rosuvastatin	N	N	N	N	N	N	N	N	N	N	N	N	N
93	7d54a51f-19b2-4459-a463-11d9ec1055b0	2581701	74	male	UAE	7	24.84	93	117	60			7.3	6.4	7.1	6.5	6.4	7.5	6.78	134	15.1	160	87	46	133	4.3	70	21	18					210	23	pitvastatin	N	N	N	N	N	N	N	N	N	N	N	N	N
94	ccf58402-baf9-4f17-9b4a-445b2ee25ff7	10746099	73	male	UAE	20	28.28	102	124	67				7	7.9	7.7	7.7	6.7	7.4	81	15.3	128	67	30	156	4.3	63	11	14	92				225	14	Atorvastatin, omacor	N	Y	N	N	N	N	N	N	N	N	N	N	N
95	0d5cc5eb-aace-478f-a638-0bdf094efbae	33110778	70	female	UAE	20			119	72					9.4	7.5	7.6	7.6	8.025	n/a (208 in 2020)	15.2	118	44	45	143	4.8	76	18						247		ezetamibe + atorvastatin	N	Y	N	N	N	N	Y	N	N	N	N	N	N
96	ee37c9e6-1d00-4ae4-940c-c66a7e4a2214	4991222	54	female	iran	7	33.69	107	124	78			7.4	6.9	8.3	6.8	7.2	6.9	7.22	133	11.2	118	51	50	86	4.4	60	12	15	28	3.85	489	6	348	15	rosuvastatin	N	N	N	N	N	N	N	N	N	N	N	N	N
97	8fde6764-f41e-4907-9c79-db27e58addc6	1540041	58	male	UAE	9	32.03	104	125	96	12.4	8	7.6	8.1	7.4	7.8	7.6	7	7.58	149	12	154	83	34	186	4.1	97	39	23					180	48	atrovastatin, fenofibrate, omega 3	N	Y	N	N	N	N	N	Y	N	N	N	N	N
98	dbe0d9b1-5793-4a87-9e98-d5ae8f67271f	2701952	49	male	uae	3	35.82	119	120	89	7.1	6.6	6.4	6.8	7.5	7.6	7.5	7.6	7.4	137	14.7	253	148	38	624	4.5	80	71	21					243	153	ezetamibe + atorvastatin, rosuvastatin, vascepa	N	Y	N	N	N	N	Y	N	N	N	N	N	N
99	58edc9bd-63f0-4945-af6e-eda6e7b0157f	5629705	75	female	UAE	31	25.85	90	130	58		7.1	7.4	7	7.8	7.4	7.4	8.1	7.54	123	11.6	136	63	45	141	4.6	67	11	11					289	10	atorvastatin	N	Y	N	N	N	N	N	N	N	N	N	N	N
100	6078ad30-8c57-47c9-a793-fcee305f6f09	1114484	56	female	UAE	11	22.06	80	112	63			6.7	6.7	6.7	6.9	8	8.1	7.28	157	14.1	163	94	51	91	4	93	19	15					277	13	rosuvastatin	N	N	N	N	N	N	N	N	N	N	N	N	N
101	13071d28-0058-4ba5-82e2-acd78952588a	920003866	57	female	UAE	8	33.01	100	122	59			6.9	6.5	6.6	6	5.9	5.8	6.16	104	12.1	151	70	33	241	4.2	88	28	missing					313		rosuvastatin	N	N	N	N	N	N	N	N	N	N	N	N	N
102	bdef9bdb-3096-4cd7-8070-6c2024572bc9	1136330	63	male	UAE	23	25.59	93	117	63		6.7	6.4	5	7	7	7.2	6.5	6.54	118	13.7	145	68	61	81	4.3	65	14	24					missing		rosuvastatin	N	N	N	N	N	N	N	N	N	N	N	N	N
103	eaf99319-9db6-4431-85f6-8724aff947f6	10512667	59	Female	UAE	9	26.23	92	114	69			7.2	7.3	7.2	7.1	7	6.7	7.06	154	12.8	199	93	41	325	4.2	72	19	34	57.5				381		rosuvastatin	N	N	N	N	N	N	N	N	N	N	N	N	N
104	702a6002-12d2-42a4-ae59-18f098a577f6	7242590	57	male	UAE	9	30.19	98	122	79				6	6.2	6	6.2	6.6	6.2	118	16.7	175	88	50	187	4.3	98	30	28	264				211	39	atrovastatin	N	Y	N	N	N	N	N	N	N	N	N	N	N
105	0a5657aa-c241-4591-b282-ad7d1d1436f8	5653428	53	`	UAE	12	40	118	115	85			7	8.8	7.9	9.8	8.3	7.7	8.5	117	12.9	217	138	42	185	4.4	86	30	34	79	2.58	328	24	330	38	atorvastatin	N	Y	N	N	N	N	N	N	N	N	N	N	N
106	c7a5f4fd-8eca-4b54-88e4-4311da9ef727	84696818	38	Female	UAE	13	38.52	103	137	87					11	7.9	7.2	6.9	8.25	179	12.9	216	123	54	196	3.7	93	18	missing	40	2.75	349	11	277		atorvastatin	N	Y	N	N	N	N	N	N	N	N	N	N	N
107	08dbd0c4-3af2-4cf8-8a45-7e57b8f0f959	5395828	57	male	UAE	31	29.39	105	158	89				7.1	7.3	7.6	7.5	8.2	7.54		15.4	129	65	41	116	4.1	98	23	19	78	3.01	382	20	183	12	rosuvastatin	N	N	N	N	N	N	N	N	N	N	N	N	N
108	f19b18c8-698c-4ae5-b397-1d944f015c62	5583284	84	female	UAE	25	25.09	85	143	65				7.4	7.6	7.9	7.8	8.5	7.84	150	9.5	107	36	53	88	3.8	67	10	13					327	19	rosuvastatin	N	N	N	N	N	N	N	N	N	N	N	N	N
109	ddd3638e-c2c1-4bd2-b15f-1d529780767a	105100340	40	male	UAE	11	28.44	89	123	84				6.2	6.4	6	5.8	5.9	6.06	135	15.2	122	57	41	118	4.8	104	42	26	120	2.89	367	33	328	60	rosuvastatin	N	N	N	N	N	N	N	N	N	N	N	N	N
110	6db0d270-82ca-49d9-8156-3fd3c8c582d6	14722771	62	male	UAE	10	36.99	127	156	91				6	6.3	7.2	7.3	7.9	6.94	139	12.9	127	83	31	65	4	95	24	17					247		rosuvastatin-ezetimide	N	N	N	N	N	N	Y	N	N	N	N	N	N
111	3e21bf04-3a1e-44c2-8934-4514434594cc	8852057	77	male	UAE	21	27.96	99	145	57				5.8	5.7	5.6	5.9	6	5.8	101	11.9	145	69	65	55	4.3	56	14	16	61	3.33	423	14	293	12	atorvastatin	N	Y	N	N	N	N	N	N	N	N	N	N	N
112	9e7efc37-8805-4f5c-9457-fe2a817ac4ae	24760056	63	male	Syria	13	33.87	111	136	74			6.7	6.8	6.9	7.6	7.7	7.5	7.3	123	13.4	196	115	66	75	4.4	53	26	16					189	20	rosuvastatin	N	N	N	N	N	N	N	N	N	N	N	N	N
113	b44f4e1d-a1c8-4d3b-9970-5af6cdf95c6e	36142468	58	male	UAE	23	32.35	112	128	89						6.6	6.7	7.1	6.8	134	13.3	157	91	40	131	4.3	56	18	13	65	3.35	425	15	259	18	rosuvastatin	N	N	N	N	N	N	N	N	N	N	N	N	N
114	b652787f-9a4b-4487-abba-1d91d2d228e5	7215061	47	Female	UAE	20	27.79	99	120	86					7.3	7.7	8.4	6.6	7.5	124	11.6	182	114	47	103	4.1	91	10	14					261	17	ezetimibe-atorvastatin	N	y	N	N	N	N	y	N	N	N	N	N	N
115	aa8c099d-3074-4154-82d1-ec2b3543fa52	7066163	57	male	UAE	16	26.6	96	140	83			7.4	7	7.3	6.7	6.8	7.4	7.04		15.3	113	51	46	79	4.6	76	19	16					185	30	atorvastatin	N	Y	N	N	N	N	N	N	N	N	N	N	N
116	92e1e524-dbaf-45f6-836f-0f4e6022b6cd	22165762	62	Female	UAE	12	33.63	101	135	63			9	8.1	8.3	8.9	9.4	9.9	8.92	148	14.6	188	109	50	146	4	50	15	15	81	3.02	384	21	266	43	rosuvastatin	N	N	N	N	N	N	N	N	N	N	N	N	N
117	ce6358ea-0b95-4a5a-8d9c-4e3670d868e1	10554882	86	Female	UAE	29	30.67	92	100	60			9	8.8	10.3	9.6	9.8	8.9	9.48	134	12.3	167	87	105	90	4	64	15	22					259		atorvastatin	N	Y	N	N	N	N	N	N	N	N	N	N	N
118	75a78882-8352-4d68-a684-b5eb0568a16a	1087363	64	male	UAE	16	23.98	84	135	73						8	7.3	7	7.43333	120	14.3	142	87	45	50	4.3	62	18	18					208	20	rosuvastatin	N	N	N	N	N	N	N	N	N	N	N	N	N
119	e69afa36-e96b-4d40-a19f-8e5d1c41570d	920161625	59	male	UAE	13	27.83	105	127	75					7	7.1	7.4	7.4	7.225	113	14.7	150	68	68	183	4.8	79	30	20					226	39	rosuvastatin	N	N	N	N	N	N	N	N	N	N	N	N	N
120	396d1c8e-665f-4596-825b-9d69e2ec0cb4	8802858	65	Female	UAE	25	32.31	108	127	76					7.2	7.3	7.6	7.1	7.3	126	12.6	149	73	62	69	4.3	61	21	24					186	15	atorvastatin	N	Y	N	N	N	N	N	N	N	N	N	N	N
121	8c6c2dd5-ff9f-4460-9e79-d898e9cb9891	4207416	55	male	UAE	7	36.6	116	131	91					5.1	5.1	5	5	5.05		14.8	159	77	38	221	4.5	72	14	missing					247		atorvastatin	N	Y	N	N	N	N	N	N	N	N	N	N	N
122	46c88a54-fd88-4d51-8583-f7f477d72df0	4127528	59	Female	UAE	19	29.59	102	134	70								8.3	8.3	156	13.3	195	97	65	165	4.5	79	27	23					269	16	rosuvastatin	N	N	N	N	N	N	N	N	N	N	N	N	N
123	4ba01568-fb0f-4748-b168-94cde483d0dc	5576776	74	male	UAE	18	28.97	105	137	65						7.5	7.9	7.4	7.6		12.7	124	64	39	107	3.7	89	13	8					missing		atorvastatin	N	Y	N	N	N	N	N	N	N	N	N	N	N
124	6a5e1bbb-1908-417f-b832-9d9b08e704c4	94259526	27	male	UAE	7	40.06	120	117	58						7.2	10.6	10.9	9.56667	168	14.2	283	212	41	152	4.8	57	43	missing					254		rosuvastatin	N	N	N	N	N	N	N	N	N	N	N	N	N
125	9f889322-0e84-449a-bf89-79addcaa1b09	4002822	56	Female	UAE	14	34.18	106	121	70						9.4	10.4	10.2	10	115	13.3	208	122	54	159	4.4	86	46	30					218	29	atorvastatin,insulin degludec ,insulin lispro,metFORMIN	N	Y	N	N	N	N	N	N	N	N	N	N	N
126	3d3d42b7-18a9-401c-b43a-be629411680c	7229887	63	male	UAE	8	26.33	94	130	73		5.1	5.2	5.1	5	5.3	4.9	5.1	5.08	119	14.7	123	36	73	68	4.4	95	9	missing					126		ezetimibe-atorvastatin	N	Y	N	N	N	N	Y	N	N	N	N	N	N
127	e91942bd-116b-4fe9-b8b7-3e8c6b7d2287	10575430	63	male	UAE	32	25.54	96	128	62							6.4	6.1	6.25	168	15	121	67	32	110	4.2	89	14	26					203		ezetimibe-atrovastatin	N	Y	N	N	N	N	Y	N	N	N	N	N	N
128	ef8d1e8c-5cfe-4aef-b3e1-fae3aa8edf76	48139459	50	male	India	9	29.87	96	123	70								8.5	8.5	133	14.9	141	63	42	130	4.9	69	133	64					242	68	omega 3 acid ethyl esters	N	N	N	N	N	N	N	N	N	N	N	N	N
129	aec90b43-df06-44d8-a58d-f08d0e3bcb67	5600341	60	male	UAE	10	24.22	92	155	98				6	5.9	6	6	6.3	6.04	169	15.1	242	156	64	112	4.5	56	23	21					226	23	atrovastatin	N	Y	N	N	N	N	N	N	N	N	N	N	N
130	20b9a70b-a147-47cb-83b7-51f46f486f04	1156608	62	male	UAE	9	25.66	93	142	86	6.3	6.4	6.4	6.8	6.6	6.3	6.6	6.7	6.6	141	14.7	114	60	69	75	4.3	73	144		66	2.09	265	25	216			N	N	N	N	N	N	N	N	N	N	N	N	N
131	ce38a81d-f738-434f-90dd-f41930fbe4f8	7099398	63	male	UAE	29	35.75	119	150	68							7	7.5	7.25	84	12	147	75	87	58	3.8	77	20	23					196		atrovastatin	N	Y	N	N	N	N	N	N	N	N	N	N	N
132	38236985-c6e4-4f1c-b2f6-6bfa467c3b6d	2193329	break the glass			break the glass													#DIV/0!							break the glass									break the glass		N	N	N	N	N	N	N	N	N	N	N	N	N
133	59d81fc8-fc8b-4b86-96f9-f017d27cfd0f	4048555	66	female	UAE	37	36.05	124	142	43								11.6	11.6	183	11.3	206	121	40	224	4	101	24	26					284	12	atrovastatin	N	Y	N	N	N	N	N	N	N	N	N	N	N
134	7bc6a71c-e514-45e3-a50f-407fe9e9bebc	21452458	54	male	UAE	18	22.02	92	124	71			14	9.1	8.4	9.8	5.9	8.4	8.32	201	14.8	110	50	35	123	5.1	86	17	23					167	9	rosuvastatin	N	N	N	N	N	N	N	N	N	N	N	N	N
135	4c107cc7-076f-4458-8cb9-1511c6eed6f6	9288996	34	female	UAE	5	41.5	120	94	52					7.3	6.3	6.4	6.1	6.525		13.7	168	100	58	51	4.1	73	16	16					228	19		N	N	N	N	N	N	N	N	N	N	N	N	N
136	7ea2364c-caf5-4274-9e59-37dec577b104	5704782	71	male	UAE	32	26.71	100	138	61				7.5	7	7.8	8.3	7	7.52	62	10.5	100	35	31	172	4.1	35	13	12					172		atorvastatin	N	Y	N	N	N	N	N	N	N	N	N	N	N
137	4948d4cb-d841-4ffe-bd4d-a6614577e684	5696526	80	female	UAE	24	23.65	96	133	62							7	7	7	121	13.3	165	88	52	126	4.5	108	23	23	70	2.68	340	21		82	atorvastatin	N	Y	N	N	N	N	N	N	N	N	N	N	N
138	6e94317c-237d-48a8-87fc-9db6858dd917	2678489	48	male	UAE	15	23.62	87	121	64	7.8	5.9	8	7.9	8	7.7	7.8	9.1	8.1	132		163	88	41	168	4.3	69	20	18					missing			N	N	N	N	N	N	N	N	N	N	N	N	N
139	8c521842-b11a-4f88-b4bc-7c7356144e8c	8939098	58	male	UAE	14	29.76		134	75						7.3	7	6.4	6.9	95	13.4	123	69	40	68	4.7	37	52	29					196	15	rosuvastatin	N	N	N	N	N	N	N	N	N	N	N	N	N
140	26743eec-c8cb-4eba-b9ec-fbf1afefc2d7	8760004	73	Female	UAE	24	33.3	114	121	62		8	7.1	6.9	7.2	7.7	8.3	7.6	7.54	127	14.2	102	44	39	93	3.9	80	7	22					157		rosuvastatin-ezetimide	N	N	N	N	N	N	Y	N	N	N	N	N	N
141	b41e0de9-ddf7-481b-8310-f6d75fa91060	5630771	72	male	UAE	31	2.06	97	134	68						8.2	7.7	8.5	8.13333	107	14.9	125	57	43	123	4.6	77	14	11	104	2.63	334	31	170	15	ezetimibe-simvastatin	N	N	N	N	N	N	Y	N	N	N	N	N	N
142	3d05ba19-7b0d-4ef8-87d5-e2ff53120144	5693144	63	female	UAE	19	27.6	104	123	47		6.4	6.1	7.1	6	6.4	6	6	6.3	108	13.4	137	60	57	98	4.6	75	18	missing					158		ezetimibe,rosuvastatin	N	N	N	N	N	N	Y	N	N	N	N	N	N
143	025885c6-c267-440a-b9d1-ff64d34f9c20	12091944	75	male	UAE	35	29.58		123	57					6.6	7	7.6	7.4	7.15	150	11	153	94	35	118	3.9	83	17	23					216	48	rosuvastatin	N	N	N	N	N	N	N	N	N	N	N	N	N
144	edb007c0-f529-45be-894e-c481eebdb065	4199057	52	male	UAE	15	31.96	105	116	75		7.4	6.5	7	6.5	6.3	6.9	7.3	6.8	146	13.6	116	50	48	90	4.2	56	17	17	93	2.54	323	29	314	17	rosuvastatin	N	N	N	N	N	N	N	N	N	N	N	N	N
145	e4be6847-1ddc-400d-bbc0-94d17b4b5bd0	3866181	70	female	UAE	23	36.11	122	116	56					6.4	6.2	6.5	6.9	6.5	175	13.3	135	59	47	144	4	77	33	38					283		atorvastatin	N	y	N	N	N	N	N	N	N	N	N	N	N
146	0148690e-9b4b-4607-8022-b305a7ad6f01	2592690	62	female	UAE	25	32.26	102	135	70							7.3	7.2	7.25	125	10.6	117	58	45	70	3.8	122	11	17					294		atorvastatin	N	y	N	N	N	N	N	N	N	N	N	N	N
147	33cac5a2-c971-4ffb-9bff-b08b6f0d9f43	11355981	59	female	UAE	21	25.21	100	126	51	7.5	7.3	7.4	7.3	6.4	6.9	7	7.2	6.96	102	12.1	137	62	50	127	4.7	88	33	24					248	68	rosuvastatin	N	N	N	N	N	N	N	N	N	N	N	N	N
148	33a47439-8cf6-416d-a3e1-ac60df108836	2648041	35	male	UAE	17	30.13	100	137	81								9	9	100	16.8	115	54	52	43	4.3	79	78	34					263	33	atorvastatin	N	Y	N	N	N	N	N	N	N	N	N	N	N
149	d0be1a7c-3088-4019-99ac-f986494fecda	3929329	77	female	UAE	16	26.58	104	129	74							7.2	6.7	6.95	78	9.3	191	113	63	76	3.6	140	8	16					317	24	atorvastatin	N	Y	N	N	N	N	N	N	N	N	N	N	N
150	271bb3a2-886d-4543-a2f9-69dce479e8f5	51832658	61	male	UAE	30	23.58	83	126	66	6.2	6.8	7.2	6.9	6.4	7	7.3	6.6	6.84	120	13.8	137	59	61	83	4.2	87	42	34					264	77	atorvastatin	N	Y	N	N	N	N	N	N	N	N	N	N	N
151	96dbd271-1ee7-44d7-8a5e-701ddd0abbe1	49167618	62	male	UAE	15	27.32	98	134	74				6.9	6.6	7	7	7.7	7.04	151	15.6	103	42	45	81	5.3	66	25	18					177		ezetimibe,rosuvastatin	N	N	N	N	N	N	Y	N	N	N	N	N	N
152	4c107cc7-076f-4458-8cb9-1511c6eed6f6	9288996	34	Female	UAE	9	41.51	120	94	52							6.4	6.1	6.25		13.7	168	100	58	51	4.1	73	16	16					228	19		N	N	N	N	N	N	N	N	N	N	N	N	N
153	7ea2364c-caf5-4274-9e59-37dec577b104	5704782	71	male	UAE	32	26.71	100	138	61				7.5	7	7.8	8.3	7	7.52	62	10.5	85	27	33	126	4.1	35	13	12					172		atorvastatin	N	Y	N	N	N	N	N	N	N	N	N	N	N
154	4948d4cb-d841-4ffe-bd4d-a6614577e684	5696526	81	Female	UAE	24	23.65	96	133	62							7	6.2	6.6	121	13.1	165	88	52	126	4.5	108	23	23	70	2.68	340	21	282	N/A (last done in 2022: 82)	atorvastatin	N	Y	N	N	N	N	N	N	N	N	N	N	N
155	94036b04-2bdd-4b14-be63-10b605ac2310	10536299	75	female	UAE	18	27.47	100	138	72			7.3	7.6	7	7.1	6.9	7.5	7.22	104	13.1	125	53	46	131	4.2	61	14	18					312	22	atorvastatin	N	Y	N	N	N	N	N	N	N	N	N	N	N
156	68bac4c7-0714-4efd-b6fe-47d0b346f079	5472997	55	female	UAE	10	21.91	88	150	64					9.2	7.9	7.9	7.6	8.15	104	11	196	103	71	108	4.3	37	16	16					362	11	atorvastatin	N	Y	N	N	N	N	N	N	N	N	N	N	N
157	4abbb646-d35a-459d-a689-c544d4bb3fad	28158164	46	female	philippine	7	29.49	90	114	76				6.9	8.1	6.7	7	6.5	7.04	92	13.4	140	66	60	70	4.5	58	9	13					315	35	rosuvastatin	N	N	N	N	N	N	N	N	N	N	N	N	N
158	3b008cb4-e5d1-4871-8e4e-5cfafc1252ec	8865701	75	female	UAE	17	29.33	98	116	85					8.3	7.2	6.7	7	7.3	162	11.9	174	103	49	112	4.1	84	11	19					221	18	atorvastatin	N	Y	N	N	N	N	N	N	N	N	N	N	N
159	942a75ab-6c10-47d8-8452-2630d7f6d002	10491970	66	female	UAE	5	36.09	116	130	69							6.3	6.4	6.35	109	11.3	174	92	27	237	4.3	94	10	11					349	17	rosuvastatin	N	N	N	N	N	N	N	N	N	N	N	N	N
160	bdece52f-be4f-4bba-911a-8c586b4c8ed2	2443902	57	male	UAE	14	29.92	97	136	76				12.2	11	11.3	7.3	7	9.76		13.3	163	101	37	124	4	64	18	17					227	22	rosuvastatin	N	N	N	N	N	N	N	N	N	N	N	N	N
161	fb97fdeb-d9c7-49c6-a56f-591195b8ba3e	1144456	39	female	UAE	22	25.67	85	124	80			8.7	8.5	6.7	7.5	6.5	6.5	7.14	195	10	198	129	43	128	4.1	69	13	12					342	30	ezetimibe-atorvastatin	N	Y	N	N	N	N	Y	N	N	N	N	N	N
162	e031f7fc-6abc-4e7a-b97f-41d100b7707f	5610877	53	female	UAE	29	28.34	79	102	70				10.6	11	11	11	9	10.52		13.2	218	107	70	207	4	97	14	19					310	15	atorvastatin	N	Y	N	N	N	N	N	N	N	N	N	N	N
163	55137889-d41b-4835-ae81-21a8db601ebe	10627332	65	female	UAE	23	27.42	99	150	55				10.1	11.3	8.8	10.5	9.1	9.96	246	12.8	162	79	40	215	4.6	75	33	22					282	71	ezetimibe-atrovastatin, fenofibrate	N	Y	N	N	N	Y	Y	N	N	N	N	N	N
164	4c7da4e2-1f89-4bca-80d3-0ca41ec41a9a	13169807	31	female	UAE	9	108	33.46	128	90		10.8	10.4	10.1	9.7	12.1	11.1	12.2	11.04	144	14.3	176	101	46	144	4.2	79	22	17	76	2.54	323	24	316	17	atrovastatin	N	Y	N	N	N	N	N	N	N	N	N	N	N
165	8fb57432-977b-4779-bac0-6c6ce7fa7c40	920808596	56	female	UAE	9	39.97	118	140	85							5.9	6.3	6.1	131	15.5	203	131	46	130	4	83	22	19					256	31	rosuvastatin	N	N	N	N	N	N	N	N	N	N	N	N	N
166	03f3aafc-dfb2-4aac-959d-d74556a41c52	920874106	61	female	UAE	22	29.22	99	135	70			8.6	8.8	9.1	8.7	9.8	7.9	8.86		12.8	132	62	43	137	4.1	64	20	13					334	19	rosuvastatin	N	N	N	N	N	N	N	N	N	N	N	N	N
167	c6c58c74-b8d9-4298-86a9-d02649b1aebf	1111736	63	female	UAE	31	33.94	92	135	60							7.1	7.2	7.15	140		166	86	64	80	4	87	20	16					no plateltes value		rosuvastatin	N	N	N	N	N	N	N	N	N	N	N	N	N
168	6fd6d4c5-a5cb-4790-97db-ed29f6406927	1138928	51	female	UAE	7	32.32	96	125	65		5.9	6	6.5	5.8	6.1	6.2	6.9	6.3	120	13.6	224	136	48	201	4.7	57	25	19	70	2.59	329	21	251	22		N	N	N	N	N	N	N	N	N	N	N	N	N
169	1ccdde84-cfcb-4b03-88a3-d28e4a7a2bd4	1156078	63	male	UAE	33	24.65	94	96	62	11.1	8.4	10.5	12.2	8.1	7.4	8.3	6.8	8.56	104	13	89	31	42	80	4.3	90	51	26					245		atorvastatin,ezetimibe	N	Y	N	N	N	N	Y	N	N	N	N	N	N
170	da15ab62-d1e9-4084-b869-afac18113081	25577727	17	male	UAE	1	32.6		144	73					9.5	6.2	5.6	5.3	6.65	76	13.2	186	112	36	190	4.1	59	39	31					426			N	N	N	N	N	N	N	N	N	N	N	N	N
171	5cbb3781-03c8-4558-9b82-1edb4cf090a7	4783867	60	female	UAE	16	36.31	118	103	70			7.2	8.6	7.5	8.2	7.5	8	7.96	236	13	136	69	52	73	4.3	67	17	10					307	29	atorvastatin	N	Y	N	N	N	N	N	N	N	N	N	N	N
172	f8b78e18-f561-4cdf-a74c-76dba171f83e	5635951	70	male	UAE	18	26.53	104	154	80	6.6	6.9	8.5	8	6.6	6.3	6.1	6.3	6.66	97	14	144	61	65	89	4.1	91	25	26	70	2.69	342	20	192	31	rosuvastatin	N	N	N	N	N	N	N	N	N	N	N	N	N
173	529d50e0-e771-4241-8748-4c9e5aa6a3e8	101022719	59	male	india	7	25.6	97	140	72	7.1	7.2	6.5	6.4	6.4	7.3	6.7	6.6	6.68	138	15	121	54	45	110	4	96	32	22					193	21	pitavastatin, ezetimibe	N	N	N	N	N	N	Y	N	N	N	N	N	N
174	45afec83-95f8-453a-95a2-50e713721046	1118404	81	female	UAE	13	29.36	103	120	52					6..1	6.3	6	6.6	6.3	109	10.7	191	99	77	74	4	94	12	13	54	2.55	324	17	215	15	atrovastatin	N	Y	N	N	N	N	N	N	N	N	N	N	N
175	b73705c8-29e4-421a-8b1c-ccd0880b5d4b	10281428	56	female	UAE	25	35.63	131	110	70				8.4	8.6	8.3	8.1	8.7	8.42	131	12.8	149	60	70	93	4.2	96	71	66					179	70		N	N	N	N	N	N	N	N	N	N	N	N	N
176	5e6ad3ce-3f61-4851-8c4b-bd5356fc7775	2599716	58	male	UAE	13	31.6	105	126	60					6.7	6.3	6.9	6.9	6.7	156	13.6	141	75	54	60	4.5	67	18	14					283	14	atrovastatin	N	Y	N	N	N	N	N	N	N	N	N	N	N
177	26e81abe-4d81-4bf1-9176-1b311faa8508	8840750	57	male	UAE	11	27.66	94	140	68						7.4	7.3	7.5	7.4	139	13.7	130	73	31	131	4.2		18	20					278	20	rosuvastatin	N	N	N	N	N	N	N	N	N	N	N	N	N
178	83f409e3-df0a-443c-9982-43824a96549e	4001109	58	male	UAE	14	30.24	112	138	80		6.7	6.4	7.4	7.4	7.3	6.7	8.2	7.4	174	161	221	126	46	243	4.4	95	22	12					212	53	rosuvastatin, ezetimibe	N	N	N	N	N	N	Y	N	N	N	N	N	N
179	c96f4237-f493-4264-83fa-3611084cdab1	2675935	72	male	UAE	41	27.68	111	112	60			6.1	6.6	5.9	5.9	5.6	6.3	6.06	125	15.4	148	64	37	236	4	74	14	26	90	2.5	318	28	256	18	rosuvastatin	N	N	N	N	N	N	N	N	N	N	N	N	N
180	3c4cc10a-9ec3-4171-b60d-515b8f43051b	5432596	55	female	UAE	10	38.92	105	130	80				8.2	8.1	8.5	7.9	9	8.34		12.9	286	197	63	132	4	84	17	26					310	21	rosuvastatin-ezetimide, rosuvastatin	N	N	N	N	N	N	Y	N	N	N	N	N	N
181	a90e6cb2-9859-441f-aa08-02776e8ec24b	4112521	59	female	UAE	22	35.93	109	138	65					7.2	7	6.6	6.8	6.9	110	15.1	99	32	32	175	4.3	71	44	35	48	3.09	392	12	242	63	ezetimibe-atrovastatin, losartan	N	Y	N	N	N	N	Y	N	N	N	N	Y	N
182	344e0242-b5df-4a11-8c9c-b1d6549f4edd	4065921	63	male	UAE	16	24.09	97	127	58				7.4	7.4	7.1	6.9	7.1	7.18	140	14	99	43	36	101	4.7	67	13	16					190	15	rosuvastatin, losartan	N	N	N	N	N	N	N	N	N	N	N	Y	N
183	069f2cdf-ebc5-4bc9-9a80-e855cf990a98	8837449	58	female	UAE	19	22.63	83	124	84			7.8	8.6	8.3	10.3	8.3	9.2	8.94		13.2	215	123	60	159	4.3	80	16	16					427	15	atorvastatin	N	Y	N	N	N	N	N	N	N	N	N	N	N
184	12d56a32-0af2-4e56-9ff7-c6ddb9408579	1089901	41	female	UAE	28	24.75	88	106	72					6.7	7	7	6.9	6.9		10.6	191	104	73	69	3.6	70	8	11					232	11		N	N	N	N	N	N	N	N	N	N	N	N	N
185	56a80767-84bb-49df-98ee-bbdc64bdd104	4148827	83	male	UAE	27	30.3	105	166	64	8	8.2	7.2	7.4	7.3	8.1	7.5	7.2	7.5	162	12.8	130	55	56	94	4.4	62	20	17					235	33	rosuvastatin	N	N	N	N	N	N	N	N	N	N	N	N	N
186	3208e9d6-088b-460c-98d4-b0b7c46d4bd5	10768912	66	female	UAE	21	33.33	111	124	76		9.1	11.4	8.1	8.2	10	9.4	9.1	8.96	128	12.7	119	45	53	105	4	66	16	17					194	14	rosuvastatin	N	N	N	N	N	N	N	N	N	N	N	N	N
187	690738b7-7e78-48af-89a4-b31cc3437645	12087742	64	female	UAE	32	36.63	115	130	82	6.8	7.4	6.7	6.7	7.4	6.9	6.6	7.3	6.98	130	11.2	126	46	52	140	3.7	128	17	19	69	1.67	212	33	264	20	rosuvastatin	N	N	N	N	N	N	N	N	N	N	N	N	N
188	92b42319-99d4-4e2a-aba9-ef2d9170545b	7119321	48	female	UAE	18	52.68	124	105	75						10.6	11.8	13.4	11.9333	346	13.8	179	108	42	146	3.7	100	40	the patient doesn't have any data					232			N	N	N	N	N	N	N	N	N	N	N	N	N
189	3ef16674-1b54-49ff-984c-230a1b349eeb	920469334	62	male	Comoros	21	31.55	115	134	66	5.7	6.9	7	6.2	6	5.9	7.1	7.1	6.46	82	10.8	146	88	32	128	3.5	100	13	14	90	1.71	217	41	199	18	atorvastatin	N	Y	N	N	N	N	N	N	N	N	N	N	N
190	912697a5-3ac7-47ae-b637-02f1fb0e17cc	8952591	44	male	Palestine	11	28.34	102	122	70						8.5	7.9	8.6	8.33333	138	14.9	268	201	41	129	4.2	68	32	23					289		rosuvastatin	N	N	N	N	N	N	N	N	N	N	N	N	N
191	5a14d119-5077-413e-8bc2-e8b5b40a7aca	10311602	70	female	UAE	14	32.66	107	134	72				5.8	5.9	5.8	5.4	6.3	5.84	113	12.3	103	44	45	69	4	62	25	30					245	25	ezetimibe-atorvastatin	N	Y	N	N	N	N	Y	N	N	N	N	N	N
192	f0c179c0-6442-4bb6-a8f5-f15409c75130	12849014	23	female	UAE	5	25.97	89	114	78					5.8	7.4	7.3	5.5	6.5	99	13.3	176	104	63	44	4.7	66	32	19	86	2.36	300	29	344	8		N	N	N	N	N	N	N	N	N	N	N	N	N
193	d8cc2266-0e2b-4496-8ed9-2d050ebd46f2	5568218	58	female	UAE	19	26.33	88	110	62					7.2	7.2	7.6	7.7	7.425		13	200	111	45	218	4.2	118	21	17					194	20		N	N	N	N	N	N	N	N	N	N	N	N	N
194	28e7bc8e-afee-4fe3-8a3f-720c60803c6c	7217463	60	male	UAE	17	26.16	97	120	82	10.9	10.3	11.2	12.4	12.2	12.7	10	9	11.26	181	13	231	126	33	358	3.5	70	11	13	76	1.9	241	32	270	27	ezetimibe-atorvastatin	N	Y	N	N	N	N	Y	N	N	N	N	N	N
195	f1a41fba-30c7-455f-85c7-c7d0d8c6b7bf	7147180	52	female	UAE	10	40.92	111	112	56			7.6	7.1	7	7.1	6.6	6.7	6.9		12.2	135	58	55	110	4	129	13	13					379	28	rosuvastatin	N	N	N	N	N	N	N	N	N	N	N	N	N
196	909688d7-6c87-4f3e-937a-c00c851f6402	10585745	55	female	UAE	15	31.25	115	120	72	10.7	10.2	12.4	12.4	10.4	10.9	10.1	10.6	10.88	139	15.2	181	88	63	149	4.3	101	36	18					229		atorvastatin	N	Y	N	N	N	N	Y	N	N	N	N	N	N
197	290e2e5a-6e80-4904-88e3-c4303b28534b	2557517	70	male	UAE	24	24.66	93	152	90					7.9	8.8	8	7.5	8.05		16.7	116	61	32	115	4.2	93	22	24					164	23	rosuvastatin- ezetimide	N	N	N	N	N	N	Y	N	N	N	N	N	N
198	77c892f5-4430-40cc-8b5b-4e6f04cb0415	2691647	57	female	UAE	15	31.58	92	118	68			10	9.5	8.8	8.6	8.8	10.3	9.2		13.8	168	110	44	71	4.2	121	24	20					121		atorvastatin	N	Y	N	N	N	N	N	N	N	N	N	N	N
199	046676b3-9e7a-492c-bb35-4789f7f69e0a	1141376	86	male	UAE	7	34.41		140	75				8.5	8.4	8.9	7.6	10.3	8.74		14.8	117	59	32	131	3.9	76	41	27					291	43	rosuvastatin	N	N	N	N	N	N	N	N	N	N	N	N	N
200	d935a5fd-e011-4dbc-8dc7-6270378f916a	10527508	58	male	UAE	7	39.3	123	116	66				8.5	9.6	10	8.8	8.2	9.02	180						4.1	37	39	40					245		ezetimibe-atorvastatin	N	Y	N	N	N	N	Y	N	N	N	N	N	N
201	c9e9d2d1-7ef0-4059-8cf2-d385f20f0600	1169556	71	male	UAE	11	27.15	96.5	126	72		5.3	5.6	5.2	5.6	6.1	5.8	6	5.74	148		114	63	37	72	4.5		22	26					165		atorvastatin	N	Y	N	N	N	N	N	N	N	N	N	N	N
202	9f62e96e-2bf5-40a7-bab5-0c9e2d7deee2	51314517	45	female	UAE	15	33.42	103	102	62						6.9	7	6.4	6.76667	159		220	121	54	226	3.7		14	12					431			N	N	N	N	N	N	N	N	N	N	N	N	N
203	7685fd91-c8e4-48d9-bee0-bd1229345dd5	7244231	52	female	UAE	10	22.63	81	104	62		6.5	7.1	7.6	7.3	7.5	6.9	7.2	7.3	111	12.7	214	129	70	73	4.1	79	21	21					279	54	atrorvastatin	N	Y	N	N	N	N	N	N	N	N	N	N	N
204	e2faaf16-9982-4f76-a37d-0cf03e035358	4169069	49	male	UAE	5	40.59	129	134	88			7.9	9.2	5.7	5.5	5.5	5.9	6.36	164	13.6	160	99	32	143	3.4	82	16	16	113	1.76	224	50	275	97	atrorvastatin,ezetimibe	N	Y	N	N	N	N	Y	N	N	N	N	N	N
205	54ad5269-dd30-453d-9110-8cabf2131e08	1038036	73	female	UAE	5	31.68	97	122	60		11	6.5	8.2	9.6	10.8	9.2	9.8	9.52	234	10.7	149	68	60	106	4	114	14	10					232	41	rosuvastatin	N	N	N	N	N	N	N	N	N	N	N	N	N
206	20e20103-eaeb-458c-9307-79c1d6751a5b	5646651	75	male	UAE	24	36.63	120	154	62	10.3	7.8	7.4	9.7	7.3	8.1	7.7	8.4	8.24	167	12.7	136	58	46	162	3.9	74	18	25					168	53	rosuvastatin	N	N	N	N	N	N	N	N	N	N	N	N	N
207	89370454-373d-4fc6-bece-1769a47fa400	9043403	78	male	Canada	33	25.8	102	124	80			5.4	5.8	5.4	5.9	5.9	5.9	5.78		12.6	124	63	42	94	3.9	83	20	the patient has no registerd data					391		atrorvastatin	N	Y	N	N	N	N	N	N	N	N	N	N	N
208	bfdb0ce9-d4cd-458c-8cfa-aa1b0bfc676e	14955717	61	male	Egypt	30	26.96	92	134	84					9.1	8.4	9.1	7.9	8.625	102	12.6	168	81	59	140	4.3	66	16	the patient has no registerd data					152		rosuvastatin, ezetimibe	N	N	N	N	N	N	Y	N	N	N	N	N	N
209	336a6849-14c4-48a7-a877-b882ca382555	8628084	75	female	UAE	30	21.07	92	146	64				7.9	8.1	8.7	8.7	8.7	8.42	79	12.4	123	57	49	85	4.1	87	10	22					247		atrorvastatin	N	Y	N	N	N	N	N	N	N	N	N	N	N
210	50e08441-f95c-4b84-a3e4-3bc7ee09b10d	7121130	66	male	UAE	27	27.39	102	130	62						7	6.5	7.2	6.9	109	14.9	121	52	54	73	4.4	48	22	21	85	2.42	307	28	172		rosuvastatin	N	N	N	N	N	N	N	N	N	N	N	N	N
211	12cf7dd7-fc11-4511-bd35-61469ce9f10a	8851492	57	female	UAE	3	42.17	118	122	86				7.8	6.2	7.1	9.2	7	7.46	207	13.5	176	92	61	114	4.2	99	18	the patient has no registerd data	52	3.09	392	13	173		rosuvastatin	N	N	N	N	N	N	N	N	N	N	N	N	N
212	b8b411fa-9e5b-4c66-8eb6-1521c1f82713	1170741	68	female	UAE	14	31.97	98	122	82					5.8	6.2	6.1	5.9	6	122	12.2	165	64	88	66	4.1	57	11	20					188	15	atorvastatin	N	Y	N	N	N	N	N	N	N	N	N	N	N
213	a48604d6-9260-4a30-923f-4e92fb3b2608	14888131	58	male	UAE	27	37.16	113	116	60						10.2	10.4	9.7	10.1	227	14.9	298	146	29	738	4.4	95	42	the patient has no registerd data					171	28	rosuvastatin	N	N	N	N	N	N	N	N	N	N	N	N	N
214	d06afec7-2cb7-4f5e-8c22-baa395ba4a64	7351933	73	male	UAE	10	28.12		124	82				5.7	5.1	5.2	5.1	5.3	5.28	107	14.7	136	64	50	108	4.9	76	12	19	96	3.1	394	24	154	17	rosuvastatin	N	N	N	N	N	N	N	N	N	N	N	N	N
215	88bfd546-2bac-49c6-affd-48348b9b0a4b	57173231	56	male	egypt	12	38.22	127	136	80					9.6	7	9	7.6	8.3	not found	13.1	159	95	36	159	4.3	80	40	21	not done	not done	not done	not done	247	38	atorvastatin	Y	N	N	N	N	N	N	N	N	N	N	N	N
216	cd3ae01a-8597-4043-8b37-005b3435e843	3972704	62	male	UAE	22	28.6	102	124	77			6.9	6.5	6.8	7	7.2	7.3	6.96	191 (4 years ago)	13.9	128	68	33	137	4.6	32	16	13	not done	not done	not done	not done	181	33	crestor, rosuvastatin	N	N	N	Y	N	N	N	N	N	N	N	N	N
217	21506f01-c848-4bbf-8e99-f7c4a0aaf5df	4148886	69	male	UAE	20	30.12	109	137	71					7.5	6.8	7.1	5.9	6.825	148	13.2	140	87	39	70	4.6	69	12	15	not done	not done	not done	not done	218	33	atorvastatin	N	Y	N	N	N	N	N	N	N	N	N	N	N
218	b0bde331-7bf0-4f0c-a145-3e131141cb0d	921059645	37	female	UAE	12	37.11	104	124	87				8.4	7.7	9.5	7.2	7.9	8.14	107	12.2	141	76	38	134	4	124	16	13	79	3.04	386	20	304	15	rosuvastatin	N	N	N	N	N	N	N	N	N	N	N	N	N
219	f4e2e343-bc5c-4084-bba1-8e1296397013	8881766	75	female	UAE	26	31.73	108	136	86								5.3	5.3	141 (2 years ago)	13.1	164	85	55	122	4.2	103	5	15	not done	not done	not done	not done	191	26	rosuvastatin	N	N	N	N	N	N	N	N	N	N	N	N	N
220	932cc186-bc50-4b86-a35a-7a30e150ee0a	7113579	54	male	UAE	19	32.65	116	130	74					9.4	9.5	8.9	11.6	9.85	229	15.8	294	162	32	694	4.6	109	19	15	not done	not done	not done	not done	272	41	ezetimibe-atorvastatin	Y	N	N	N	N	N	Y	N	N	N	N	N	N
221	e5ccfa6c-3c37-4567-9783-b7194e318834	5660696	64	female	UAE	18	46.91	124	127	60						9.6	8.6	8.3	8.83333	141	12.8	133	76	38	96	3.9	65	27	20	not done	not done	not done	not done	239	22	atorvastatin, empagliflozine, gliclazide	N	Y	N	N	N	Y	N	N	Y	N	N	N	N
222	c0aecb00-4911-4ef1-8c48-5c064ba27ce0	3953262	33	female	UAE	15	50.87	132	140	70							5.7	7.1	6.4	not found	10	118	60	39	93	3.6	64	14	10	not done	not done	not done	not done	219	18		N	N	N	N	N	N	N	N	N	N	N	N	N
223	339489ca-7070-46f6-860b-8da0e14cdc9f	7212101	64	female	UAE	20	32.19	102	138	71					8.3	8.9	8.6	8.2	8.5	168	11.8	132	57	35	201	3.7	75	9	9	42	2.18	277	15	338	16	rosuvastatin	N	N	N	N	N	N	N	N	N	N	N	N	N
224	e94a507a-3e22-4182-b2af-b0fc0d4fe6dd	1045326	72	female	UAE	10	25.8	86	129	72						7.1	7.9	7.2	7.4	147	12.7	185	103	68	69	4	55	9	16	56	not done	not done	not done	227	13	atorvastatin	N	Y	N	N	N	N	N	N	N	N	N	N	N
225	2c778433-33b0-4eed-a924-8f9fbca5c760	7055587	72	female	UAE	14	22.23	84	124	81							7	6.8	6.9	108	11.9	148	73	51	120	missing	58	missing	missing	not done	not done	not done	not done	234	26	rosuvastatin	N	N	N	N	N	N	N	N	N	N	N	N	N
226	44a2d600-6a1f-4a66-b413-3483b43f7dc9	5545366	80	female	UAE	20	29.4	110	113	67					7.5	7.9	8.4	8	7.95	not found	11.8	147	54	64	147	4.1	77	17	12	91	3.14	399	23	267	17	rosuvastatin	N	N	N	N	N	N	N	N	N	N	N	N	N
227	32083fe0-6262-4ffe-8a9d-69564aeecab1	10457551	72	female	UAE	25	28.78	89	129	68							6.7	6.6	6.65	105	12.2	142	59	70	65	4.3	78	26	24	not done	not done	not done	not done	222	17	telmisartan, rosuvastatin	N	N	N	N	N	N	N	N	N	N	N	N	N
228	5ab4bb3b-7cb9-46bb-bda4-2a8f0f2933c0	8833389	57	female	UAE	19	32.48	95	139	65				8.8	7.9	6.7	6.4	6	7.16	94	13.9	132	67	54	56	4.2	52	26	22	not done	not done	not done	not done	199	11	rosuvastatin	N	N	N	N	N	N	N	N	N	N	N	N	N
229	65e49ba3-ed88-497d-810f-7997b53d9081	8819416	68	female	UAE	20	37.26	118	120	56						9.3	9.2	8.5	9	323	14.7	150	68	55	133	4.5	79	19	20	65	2.79	354	18	279	19	atorvastatin	N	Y	N	N	N	N	N	N	N	N	N	N	N
230	c34b2ab0-9a07-4fe3-bdba-a3166d0485a6	2601281	60	male	UAE	25	32.61	116	134	77						7.2	6.9	6.4	6.83333	98	14.1	127	68	50	47	4.4	56	26	25	94(6 years ago)	not done	not done	not done	239	42	atorvastatin	N	Y	N	N	N	N	N	N	N	N	N	N	N
231	212311e4-42bd-43b6-9796-34ce73a22262	2698692	51	male	UAE	16	20.03	82	111	82						7.4	7.3	7.6	7.43333	157	14.4	114	53	47	69	4.5	57	24	15	not done	not done	not done	not done	238	27	rosuvastatin	N	N	N	N	N	N	N	N	N	N	N	N	N
232	6c6db686-3c6b-426b-8383-c8de97d67143	1089528	67	male	UAE	29	36.72	116	128	60				8.6	9.3	7.1	7.3	7.2	7.9	297	13	146	68	52	130	3.9	61	34	24	105	2.73	347	30	223	11	rosuvastatin, ezetimibe	N	N	N	N	N	N	Y	N	N	N	N	N	N
233	1c3a7cc6-d4de-47a1-9d71-bf876f2b42d3	7076258	57	female	UAE	7	29.9	86	136	74				6.6	6.6	7.2	7.3	7.2	6.98	145	13.4 (10 years ago)	135	55	54	129	4.3	81	18	14	not done	not done	not done	not done	missing	28	rosuvastatin	N	N	N	N	N	N	N	N	N	N	N	N	N
234	2ca795d9-0f81-43c3-8a55-699d76922374	45354871	40	male	UAE	19	40	128	138	71				7.5	8	7	7	7.8	7.46	106	12.8	163	94	56	66	4	109	18	21	37	3.75	476	8	266	20	simvatstatin	N	N	N	N	N	N	N	N	N	N	N	N	N
235	0ffd7e1b-10de-48bc-8431-905d27c45772	7145403	61	male	UAE	22	23.02	88	117	65						8.7	7.7	7.7	8.03333	168	not done	97	39	36	111	4.7	55	16	19	not done	not done	not done	not done	missing	missing	ezetimibe-rosuvastatin	N	N	N	N	N	N	Y	N	N	N	N	N	N
236	6f9d1900-1bb3-4b13-bf6b-0cd84e274d38	49719092	68	female	UAE	15	33.85	101	114	70						7.8	6.4	7.1	7.1	124	16.4	175	100	53	112	4.1	81	17	14	not done	not done	not done	not done	194	23	rosuvastatin	N	N	N	N	N	N	N	N	N	N	N	N	N
237	f35f95bd-0223-45d2-ab73-d413392a5d67	6945309	66	female	UAE	6	51	124	140	80					7.4	7.2	7.4	6.7	7.175	143	12.4	142	51	77	69	3.7	95	16	16	98 (8 years ago)	not done	not done	not done	279	26	rosuvastatin	N	N	N	N	N	N	N	N	N	N	N	N	N
238	d31263a2-ae56-4c5f-ac85-4694e62aaefa	10510958	51	male	UAE	20	25.75	97	139	82			7.5	7.3	7.5	7	7.7	8	7.5	159	14.6	130	57	31	210	4.4	69	15	22	not done	not done	not done	not done	235	missing	atorvastatin, omega-3	N	Y	N	N	N	N	N	N	N	N	N	N	N
239	30115936-b8bf-4d4d-8d70-7b83b6d3b085	8798702	78	male	UAE	29	31.07	115	138	65						6.8	7.5	7.5	7.26667	145	14.5	133	72	31	149	4.1	73	26	21	not done	not done	not done	not done	199	34	atorvastatin	N	Y	N	N	N	N	N	N	N	N	N	N	N
240	9ad08d1d-c72c-4216-90f7-65377cae831d	43246711	38	female	egypt	24	24.96	93	112	78					8	8.4	9.1	10.9	9.1	224	11.3	227	145	68	69	4.4	70	10	12	not done	not done	not done	not done	249	14	omega-3 acid	N	N	N	N	N	N	N	N	N	N	N	N	N
241	618b1f7b-95e8-4851-ae4a-df1e944a080a	4328752	68	female	UAE	5	24.14	85	144	62				5.8	6.1	6.6	6.2	6	6.14	131	13.3	184	109	57	91	4.5	59	36	29	86	2.34	297	29	262	23( 4 years ago)	none	N	N	N	N	N	N	N	N	N	N	N	N	N
242	fe7559fd-89aa-43a8-b01a-69e1cdd16931	3990788	54	female	UAE	15	33.43	118	120	70				9.1	7.5	7.1	7.4	6.8	7.58	138	12.1	114	45	38	154	3.9	67	22	18	not done	not done	not done	not done	277	12	rosuvastatin, omega-3	N	N	N	N	N	N	N	N	N	N	N	N	N
243	6617898c-ecd5-4441-82b8-f493390469b7	1117807	70	female	UAE	37	41.42	124	138	65			8.9	8.8	10.5	9.3	8.5	8.9	9.2	172	13.7	144	56	50	190	3.5	129	7	not found	103	1.64	208	50	170	not found	atozet	N	N	Y	N	N	N	N	N	N	N	N	N	N
244	ce8011c8-bcce-4c6d-9d83-493c33d891bc	5592119	45	male	UAE	5	41.26	135	130	74					8.7	8.5	8.3	8.1	8.4	187	14.8	150	85	43	110	4	73	27	22	116	2.34	297	39	252	18	rosuvastatin	N	N	N	N	N	N	N	N	N	N	N	N	N
245	971dc5e3-daf1-4af7-a4b4-1f0dcc56f364	921090412	55	male	pakistan	11	27.49	105	126	72								7.7	7.7	176	14.9	116	52	35	147	4.8	67	not found	not found	not done	not done	not done	not done	not found	not found	rosuvastatin	N	N	N	N	N	N	N	N	N	N	N	N	N
246	4cdc89c1-a018-4c15-89e4-376e6d749e12	6975585	58	female	UAE	4	25.12	83	125	73						5.9	6.5	6.9	6.43333	211	12(5 years ago)	168	98	42	138	4.6	67	11	17	118	2.83	359.41	32.8	not found	16 (5 years ago)	atorvastatin, omega-3	N	Y	N	N	N	N	N	N	N	N	N	N	N
247	7a35434c-4055-4a9c-be0a-9cf1432e027b	8798796	65	female	UAE	14	34.15	94	119	79			6.5	6.4	6.3	6	6.1	6.6	6.28	146	14.9	161	83	57	105	3.9	59	28	20	66	2.94	373	18	267	16	atorvastatin, omega-3	N	Y	N	N	N	N	N	N	N	N	N	N	N
248	a641188b-7058-4bce-9f9f-0fb2e01866b6	8836281	44	male	UAE	12	35.5	117	149	96			6.8	6.5	7.9	8	7.5	7.9	7.56	173	14.9	207	103	53	257	4.3	93	34	26	not done	not done	not done	not done	214	42	rosuvastatin, omega-3	N	N	N	N	N	N	N	N	N	N	N	N	N
249	904d4e33-7c8a-43f6-a6b1-f6d69a97b553	10462848	78	female	UAE	11	30.22	95	145	60					7.6	8.1	6.9	7	7.4	151	12.3	150	75	47	138	4.1	61	17	15	74	2.5	318	23	299	19	atorvastatin	N	Y	N	N	N	N	N	N	N	N	N	N	N
250	0122e8ef-4738-4b4a-a245-de15a3ccf016	5585791	62	male	UAE	13	27.62	109	105	64							7	7.2	7.1	152	14.4	173	103	42	138	4.5	58	26	not found	not done	not done	not done	not done	206	not found	atorvastatin	N	Y	N	N	N	N	N	N	N	N	N	N	N
251	843220b5-ae60-48ef-9129-c4c86dd20ead	923308512	33	male	UAE	2	36.54	115	110	82				11.1	6.3	12.6	9.1	7.1	9.24	129	14.8	162	96	44	109	4.6	74	22	14	not done	not done	not done	not done	350	23	rosuvastatin	N	N	N	N	N	N	N	N	N	N	N	N	N
252	5e62dcc1-42e9-4873-a197-ea6dc15adf02	5632056	69	male	UAE	19	22.8	98	158	69		5.7	5.6	5.9	6.2	6.1	5.7	6.1	6	97	12.7	114	53	35	132	4.3	67	17	17	27	2.3	292	9	238	11	rosuvastatin, omega-3	N	N	N	N	N	N	N	N	N	N	N	N	N
253	c6194afd-ad41-4de2-8239-a57790e5aaad	4105737	54	male	UAE	15	28.73	98	121	78						6.8	7	6.5	6.76667	110	15.4	133	63	51	97	4.7	65	24	21	not found	not found	not found	not found	118	13	atorvastatin	N	Y	N	N	N	N	N	N	N	N	N	N	N
254	55bb24f6-cea8-4d41-a94e-c18804fcf5f1	81613148	65	male	UAE	35	29.2	99	141	65						7.2	7.3	7.5	7.33333	190 (3 years ago)	13.2	154	84	27	216	4.5	71	11	10	109	2.91	370	29	228	17	atorvastatin	N	Y	N	N	N	N	N	N	N	N	N	N	N
255	ab3ac843-1a4a-4e06-aaeb-a7d4cbf7af97	4152328	38	female	UAE	15	26.31	76	121	79			6	8.7	6.5	6	6.1	6.2	6.7	81	10.3	181	89	64	141	4.6	59	13	12	not found	not found	not found	not found	179	17	not on medication	N	N	N	N	N	N	N	N	N	N	N	N	N
256	0ff53944-aa05-4df0-a504-1699dbb19513	920274516	39	male	oman	14	30.13	97	119	75							15.2	6.7	10.95	199	13.2	122	65	45	62	4.6	52	13	14	not found	not found	not found	not found	278	18	rosuvastatin, ezetimibe	N	N	N	N	N	N	y	N	N	N	N	N	N
257	ddd511ae-0ee7-4fea-8858-d3c07c1c2582	79058086	58	female	UAE	23	27.64	91	136	84						7.5	7.3	7	7.26667	102	not found	148	76	59	64	4.2	65	9	12	not found	not found	not found	not found	not found	not found	losartan, rosuvastatin	N	N	N	N	N	N	N	N	N	N	N	N	N
258	1c682574-c96a-4de7-84c1-3fa706d1bcad	8766495	56	female	UAE	14	25.07	94	141	91					7.4	8.3	8.5	9.7	8.475	132	13.7	142	65	39	188	4.4	123	28	29	not found	not found	not found	not found	212	not found	rosuvastatin	N	N	N	N	N	N	N	N	N	N	N	N	N
259	8e709008-587e-46cd-9663-3ffa352ea49c	5691176	72	male	UAE	34	26.92	93	144	84		8.3	8	8.7	8.5	8.5	7.7	8.1	8.3	147	13.9	148	82	42	122	4.9	90	21	26	101	2.6	330	31	186	22	atorvastatin	N	y	N	N	N	N	N	N	N	N	N	N	N
260	f1366f3d-9f25-4ae9-8a6e-3f6efd1427b6	10493905	61	female	UAE	14	38.31	111	151	95						6.4	6.1	6.2	6.23333	90 (3 years ago)	11	88	26	42	102	4	151	21	14	61	2.57	326	19	394	20	atorvastatin	N	y	N	N	N	N	N	N	N	N	N	N	N
261	4f9c4c5a-fefb-4424-8446-0613e5fcdc30	2537168	74	male	UAE	17	29.05	95	153	91						6.1	7.1	6.4	6.53333	122	12.9	159	89	58	62	4.1	65	11	18	not found	not found	not found	not found	235	11	rosuvastatin	N	N	N	N	N	N	N	N	N	N	N	N	N
262	5924d6e4-bd76-44a8-a792-768c1f5d2bc0	50486101	57	male	syria	23	28.15	112	120	76				9.9	9	9.3	8.6	8.6	9.08	274	11.7	120	49	44	135	3.7	115	45	40	85	3.01	382	22	87	249	ezetimibe-atorvastatin	N	y	N	N	N	N	y	N	N	N	N	N	N
263	62ebf44b-97bb-4768-8cdd-402d709fdd0e	8825548	30	female	UAE	15	26.57	93	132	72							7.3	7.6	7.45	272	14.3	209	145	39	125	4.5	70	23	16	77	2.81	356.87	21.6	309	23	omega-3	N	N	N	N	N	N	N	N	N	N	N	N	N
264	dffda75a-3c4f-4289-aaa9-1f383a6aeafe	4066537	55	female	UAE	13	25.38	86	140	86					6.3	6.1	6.3	6.2	6.225	163	13.7	165	86	63	80	4.3	57	16	14	65	3.29	418	16	285	11	omega-3, monacoline	N	N	N	N	N	N	N	N	N	N	N	N	N
265	184cfcd1-2ee6-40c1-9c48-0b8615beafb5	5581273	76	female	UAE	11	23.17	86	136	76					6	6.6	5.9	5.8	6.075	104	10.3	165	83	62	101	4.3	66	11	16	not done	not done	not done	not done	207	14	rosuvastatin	N	N	N	N	N	N	N	N	N	N	N	N	N
266	7fe33dac-fec2-4220-a56d-432e5b5c6658	2604213	55	male	UAE	20	26.86	109	122	60						7.2	6.5	6.7	6.8	167	12.6	107	30	50	133	4.1	75	16	20	not done	not done	not done	not done	260	27	rosuvastatin	N	N	N	N	N	N	N	N	N	N	N	N	N
267	d1f41927-a616-4e57-ae4c-c2de6073667d	18233589	75	female	lebanon	14	37.59	124	146	85				6.6	6.8	6.3	6.6	6.6	6.58	121	13.2	106	43	32	157	4.4	80	21	not found	not done	not done	not done	not done	239	28	rosuvastatin	N	N	N	N	N	N	N	N	N	N	N	N	N
268	6b739d12-6641-4bf4-b4ff-97301b0ad2be	7177283	69	male	UAE	11	22.84	87	128	62						5.9	7.1	7	6.66667	103	14.6	117	54	52	56	4.5	51	24	33	not done	not done	not done	not done	223	20	atorvastatin	N	N	y	N	N	N	N	N	N	N	N	N	N
269	812d4770-1f86-4408-8843-e5108d1e6637	10586181	55	female	UAE	7	38.42	98	124	74					6	6.2	6.1	5.8	6.025	136	12	121	60	47	68	4.3	67	12	16	96	2.99	379.73	25.3	258	16	atorvastatin	N	N	y	N	N	N	N	N	N	N	N	N	N
270	77c41f42-5c93-42d4-8b73-e67a1261f1cb	5635969	64	female	UAE	12	35.42	104	151	86		6.2	7.3	6.8	7.3	7	7	6.6	6.88571	157	15.2	202	102	55	226	4.2	64	22	17	not done	not done	not done	not done	303	20	rosuvastatin, omega-3	N	N	N	N	N	N	N	N	N	N	N	N	N
271	2e040336-8483-41a4-9515-1acf9c5290c5	7147660	54	female	UAE	16	27.09	102	119	72					8.3	10.3	9.9	10.5	9.75	138	13.7	130	58	46	131	4.4	89	29	19	not done	not done	not done	not done	259	33	none	N	N	N	N	N	N	N	N	N	N	N	N	N
272	fc9632e9-56c1-4886-b802-f485c256b4b3	128188014	33	female	UAE	6	36.96	113	123	74				8.8	13.1	13	10.3	8.9	10.82	213	13.8	194	121	34	196	4.2	114	14	10	not done	not done	not done	not done	421	24	rosuvastatin	N	N	N	N	N	N	N	N	N	N	N	N	N
273	d27e2132-162b-4605-91b8-134352d7cdc2	110294050	51	male	india	9	34.05	98	130	84					6.5	6.5	6.3	6.3	6.4	107 (3 years ago)	16.3	135	52	36	236	4.3	67	31	not found	not done	not done	not done	not done	322	not found	ezetimibe-atorvastatin	N	y	N	N	N	N	y	N	N	N	N	N	N
274	82580c19-9f11-4a8d-b4ec-0a0ad5348080	39228185	64	female	UAE	6	35	110	137	59			8.9	10.1	10.1	10.3	9.1	8.7	9.53333	164	12.7	195	110	64	106	4	93	9	11	36	2.4	305	12	310	14	atorvastatin	N	y	N	N	N	N	N	N	N	N	N	N	N
275	f91f2fe8-d81e-4f5c-9d91-1e369fe7a77b	2577887	64	female	UAE	15	25.29	88	133	74						7.7	8.2	7.7	7.86667	187	12.3	187	104	66	86	4.3	98	20	34	61	2.89	367	17	232	36	atorvastatin	N	y	N	N	N	N	N	N	N	N	N	N	N
276	cb2a18f2-c2a4-4c1f-a50d-42e8f608d03c	8786224	65	female	UAE	10	31.07	90	129	79						6.1	6	6.2	6.1	121	12.7	185	106	55	122	4	72	25	20	not done	not done	not done	not done	242	44	rosuvastatin	N	N	N	N	N	N	N	N	N	N	N	N	N
277	88d70af4-9532-4b51-b408-9fe7a2a02cc2	2629968	80	female	UAE	50	32.39	not done (unable to stand )	146	59		7.1	7.4	7.7	6.9	6.8	6.4	6.4	6.95714	204	14	112	52	40	99	3.9	109	29	46	not done	not done	not done	not done	221	51	rosuvastatin, omega-3	N	N	N	N	N	N	N	N	N	N	N	N	N
278	41fef5c3-3823-43f9-8660-47008a77bc22	1080890	53	male	UAE	22	37.01	125	148	94					6.4	8.4	13.3	7	8.775	130	14.8	200	104	54	209	4.5	73	30	34					260	29	atorvastatin	N	y	N	N	N	N	N	N	N	N	N	N	N
279	67b64018-648d-4b51-9a63-96cbc0bdc5b8	1151878	76	Female	UAE	18	40.04	119	137	62					6.7	8.1	7.6	7.2	7.4	69	12.2	119*	40*	42*	187*	4	262	53	12					298	N/A (last done in 2020: 33)	rosuvastatin	N	N	N	N	N	N	N	N	N	N	N	N	N
280	5aa63051-f686-4989-b1b6-e0ae69d2581e	79662170	61	male	UAE	21	30.54	102	115	63							6.3	6.6	6.45	147	16.1	128	61	52	75	4.5		22	21					202	N/A (last done in 2021: 11)	rosuvastatin	N	N	N	N	N	N	N	N	N	N	N	N	N
281	4bffe551-f230-4baa-af64-d090f6ddab69	11826142	59	male	UAE	15	38.58	127	135	71						8.8*	11.7*	8.5	8.5		13	148*	75*	32*	207*	4.1	88	21	16							atorvastatin, omega-3 acid ethyl esters	N	y	N	N	N	N	N	N	N	N	N	N	N
282	b8c4134b-d049-4049-a11f-77320b27d262	4054822	53	female	UAE	19	35.09	100	130	84					8.2*	6.7*	7.5	7	7.25	160	16.1	189	113	41	173	4.1	61	18	20					264		rosuvastatin, omega-3 acid ethyl esters	N	N	N	N	N	N	N	N	N	N	N	N	N
283	06107c61-5a4b-4d7a-9b55-8fef79e2c3e3	4183398	44	male	UAE	18	31.62	121	125	70				7.4	7.9	8.1	9.2	9.3	8.38		13.6	136	55	39	210	4.4	78	103	46					202	63	rosuvastatin, omega-3 acid ethyl esters	N	N	N	N	N	N	N	N	N	N	N	N	N
284	0da1b360-a9f1-4b66-b0fb-60a173d7be9d	5689392	70	Female	UAE	31	39.93	109	137	64			8.7	8.2	8.3	8.1	8.2	8.8	8.38333		12.2	128	44	63	106	4.4	89	26	16					355	34	atorvastatin	N	y	N	N	N	N	N	N	N	N	N	N	N
285	3b576843-95fe-4077-8b46-22d37842b589	7150601	71	Female	UAE	26	30.4	102	105	70						6.6	7	7.2	6.93333		11.7	125	79	30	78	4.1	43	19	15					319	18	atorvastatin	N	y	N	N	N	N	N	N	N	N	N	N	N
286	0cc054de-9e1f-4042-9a50-619b43cd7d4f	4087747	74	male	UAE	25	19.29	74	125	52							7.3	7.2	7.25	344*	15.6	118	51	50	83	3.5	56	36	37					214	16	pitavastatin calcium	N	N	N	N	N	N	N	N	N	N	N	N	N
287	dcd604f7-1ab9-4429-a597-b1f7afdfd97f	21980438	65	Female	UAE	8	33.98	106	140	74							6.4	6	6.2		12.7	221	129	51	203	3.7	86	31	27					239	18	ezetimibe-atorvastatin	N	y	N	N	N	N	y	N	N	N	N	N	N
288	35e09b9d-289f-48c6-bc57-1b4c90db8765	10378391	27	female	UAE	9	24.73	79	120	79		9.5	10.6	10.3	8.8	6.7	9.5	10.4	9.4	156	10.7	238	146	58	172	4.1	57	11	19	90		406.4		253	20	none	N	N	N	N	N	N	N	N	N	N	N	N	N
289	9a7e9af7-7864-4b59-93ed-ffcdced61aa8	101376308	57	male	UAE	6	29.62	109	111	87		8.8	8.1	9.1	8	7.6	6.7	6.8	7.87143	197	13.8	244	139	78	135	4.5	74	19	16	81		304		106	3	atorvastatin	N	y	N	N	N	N	N	N	N	N	N	N	N
290	2079bc5d-37da-4c52-93ad-43bb881e9b04	4082907	70	female	UAE	27	26.52	100	131	74							7.4	7.4	7.4	157	12.4	157	83	54	101	4.3	74	12	14					331	16	Rosuvastatin	N	N	N	N	N	N	N	N	N	N	N	N	N
291	714e73a7-8e73-4cd5-9b22-991781244523	2072157	70	male	UAE	15	31.89	113	135	86			6.2	6.3	6	6.2	6.4	6.3	6.23333	106	13.5	163	79	71	67	4.3	50	12	12	67		375		202	41	Rosuvastatin	N	N	N	N	N	N	N	N	N	N	N	N	N
292	f6ef1d85-3aff-4b43-a193-1f8a9487d24f	5426065	71	male	UAE	18	27.14	113	123	77				5.6	5.7	6.4	5.9	6.1	5.94	157	13.6	138	69	48	104	4.7	92	42	23	83				225	21	atorvastatin	N	y	N	N	N	N	N	N	N	N	N	N	N
293	fcaf0fd0-69b1-489d-84b4-11af09b16be7	7185421	74	male	UAE	20	27.07	99	140	70				7.4	6.7	6	6.7	6.8	6.72	122	12.2	104	45	48	53	4	47	15	16	68		284		168	15	atorvastatin	N	y	N	N	N	N	N	N	N	N	N	N	N
294	de3774d3-ff01-4b9f-badf-b45845a69004	10485422	58	male	UAE	17	33.3	114	126	79				9.9	9.6	11.6	10.4	11.1	10.52	149	14.9	243	103	37	526	4.3	78	36	20	94		466		225	29	Ezetimibe-atorvastatin	N	y	N	N	N	N	y	N	N	N	N	N	N
295	be5b276f-ffc6-4b13-aaa5-889e586b1be7	10555889	71	male	UAE	19	24.54	96	139	69					7.4	5.4	6.6	7	6.6	130	15.1	126	56	39	157	4.4	63	20	18					237	33	Rosuvastatin	N	N	N	N	N	N	N	N	N	N	N	N	N
296	6b3bcf8c-ee0d-4599-a359-e01c45ed9692	7213107	75	male	uae	31	28.66	102	133	76	7.1	7	7.2	7	6.5	6.6	7	6.3	6.8375	132	12.7	126	63	37	129	4.4	55	17	16					193	29	ezetimibe/atorvastatin	N	y	N	N	N	N	y	N	N	N	N	N	N
297	15834493-e4e9-4800-b029-2c81d9effd24	2440156	69	male	uae	18	25.91	101	132	77					5.9	6	5.9	6	5.95	87	13.3	173	66	94	63	4.7	62	17	23					251	16	atorvastatin	N	y	N	N	N	N	N	N	N	N	N	N	N
298	4da6353f-71d6-437a-ac73-4ffe30c28b35	7926821	57	female	uae	17	32.05	101	135	79		6.7	6.8	7	7.2	6.9	7.1	7.3	7	119	11	104	43	46	75	3.5	121	11	14	58		323		285	9	atorvastatin	N	y	N	N	N	N	N	N	N	N	N	N	N
299	16e69fad-6ef8-4625-a5e2-182d93ae240a	5603382	34	male	uae	12	33.74	116	121	81	6.5	7.5	7.2	7.7	7.4	6.8	7.5	7.4	7.25	152	15.4	238	148	59	157	4.2	48	32	19	70	3.16	401	17	229	35	rosucastatin	N	N	N	N	N	N	N	N	N	N	N	N	N
300	2759f947-75e7-43ae-895a-26838b897098	12054895	61	female	uae	10	26.84	102	121	79					7	8	7.3	7.4	7.425	120	12.9	159	89	44	129	4.4	122	9	12	59				301	29	atorvastatin	N	y	N	N	N	N	N	N	N	N	N	N	N
301	6dddb9c0-db88-4b4f-9813-de3c7f7bb701	2577780	66	female	uae	10	31.99	107	140	67				7	7.1	7.3	7.3	6.8	7.1	130	12.6	204	132	44	141	4.2	48	20	20					283	48	ezetimibe/atorvastatin	N	y	N	N	N	N	y	N	N	N	N	N	N
302	5434500e-523f-4a62-a489-1d894ef61834	2412292	68	female	uae	32	26.71	92	137	67	8	7.7	7.6	7.2	7	7.3	8.1	7.7	7.575	116	12.7	176	101	58	85	3.9	106	13	13	61	2.36	300	20	345	30	atorvastatin	N	y	N	N	N	N	N	N	N	N	N	N	N
303	a93e4f11-51a6-43eb-a296-c4943127fe71	920155194	Break the glass																																		N	N	N	N	N	N	N	N	N	N	N	N	N
304	7fdb4266-0d38-47f2-8c3f-d25380f29dc5	2586495	35	male	uae	5	30.74	102	139	89			8.1	6.9	7	8.9	7.6	8.4	7.81667	228	13.1	161	101	50	52	4.7	75	20	17					210	13	atorvastatin	N	y	N	N	N	N	N	N	N	N	N	N	N
305	70f95496-e4bc-4d1b-a18c-d43af3072ad4	10540008	46	male	uae	7	31.69	113	113	88	7.5	7.1	7.1	7.4	6.4	6.8	7	7.5	7.1	177	15.7	169	87	51	153	4.5	63	35	25	82	2.23	283	29	204	24		N	N	N	N	N	N	N	N	N	N	N	N	N
306	5c0eecfb-0dd5-43e1-8963-4d62b5961daf	8787166	71	male	uae	18	27.55	96	148	62					5.3	5.2	5.3	5.6	5.35	105	11.4	134	62	57	75	4.4	49	34	27	73	3.31	420	17	268	31	simvastatin/exetimibe	N	N	N	N	N	N	Y	N	N	N	N	N	N
307	a0d403c5-8b95-41e1-9422-908114459e96	8787191	61	male	uae	14	27.37	98	127	80				8	8	7.6	7.6	8.3	7.9	131	14.3	182	110	44	142	4.6	69	46	32	93	2.49	316	29	189	47	rosuvastatin	N	N	N	N	N	N	N	N	N	N	N	N	N
308	caed92cf-ad53-476f-bd07-86e5b379d798	68073232	51	male	uae	15	35.15		128	68						7	8.8	8.3	8.03333	165	12.8	129	68	44	85	4.3	97	22	12	70	2.73	346.71	20.2	300	24	ezetimibe/atorvastatin	N	Y	N	N	N	N	Y	N	N	N	N	N	N
309	2b3df1c7-1cbd-4272-8065-7aaf7d7accae	12041700	59	female	uae	18	27.72	100	106	70			7	6.9	6.7	6.7	5.8	6.5	6.6	111	14.1	131	66	46	94	4.3	69	28	19	55	2.56	325	16.9	274	18	atorvastatin	N	Y	N	N	N	N	N	N	N	N	N	N	N
310	740b4c4d-9a7b-4851-9547-77954a43f4a3	24304441	47	female	uae	19	27.55	93	131	73							9.4	10.4	9.9	172	11.6	237	152	55	148	4.1	127	11	12					389		atorvastatin	N	Y	N	N	N	N	N	N	N	N	N	N	N
311	6d5ed98b-0812-4618-af37-d9bcff4601c6	12010367	65	female	UAE	30	30.58	97	115	60						6.7	6.5	6.5	6.56667	117	14.1	172	61	88	115	4.5	60	10	14					214		rosuvastatin	N	N	N	N	N	N	N	N	N	N	N	N	N
312	034c8372-192f-40bf-8777-dfec387236ff	8752303	46	male	UAE	8	31.22	92	105	70								5.8	5.8	123	13.9	94	37	34	114	4.3	88	24	14					170		atorvastatin	N	Y	N	N	N	N	N	N	N	N	N	N	N
313	5c13d4c9-9005-409b-8688-2087dafd3b14	7012799	45	female	UAE	27	58.12	141	117	56					6.4	6.4	6.5	6.6	6.475	147	11.4	183	114	56	64	3.7	74	11	11	31		269		323	7	atorvastatin	N	Y	N	N	N	N	N	N	N	N	N	N	N
314	51b6cf5a-da4e-40a7-80ae-1d89de4245c8	2559170	56	female	UAE	9	54.8	150	161	74					6.9	6.1	6.5	6.5	6.5	101	11.6	135	66	53	82	3.9	90	19	15	50		315		260	18		N	N	N	N	N	N	N	N	N	N	N	N	N
315	75ed8ba3-745c-43b7-9fba-3d9669508c52	32377096	67	male	UAE	12		81	163	80	9.2	8.3	8.5	8.2	8.6	9.2	9.1	8.6	8.7125	150	15.5	152	86	50	80	4.4	96	26	20					322	18	atorvastatin	N	Y	N	N	N	N	N	N	N	N	N	N	N
316	6b3bcf8c-ee0d-4599-a359-e01c45ed9692	7213107	75	male	uae	31	28.66	102	133	76	7.1	7	7.2	7	6.5	6.6	7	6.3	6.8375	132	12.7	126	63	37	129	4.4	55	17	16					193	29	ezetimibe/atorvastatin	N	Y	N	N	N	N	Y	N	N	N	N	N	N
317	15834493-e4e9-4800-b029-2c81d9effd24	2440156	69	male	uae	18	25.91	101	132	77					5.9	6	5.9	6	5.95	87	13.3	173	66	94	63	4.7	62	17	23					251	16	atorvastatin	N	Y	N	N	N	N	N	N	N	N	N	N	N
318	4da6353f-71d6-437a-ac73-4ffe30c28b35	7926821	57	female	uae	17	32.05	101	135	79		6.7	6.8	7	7.2	6.9	7.1	7.3	7	119	11	104	43	46	75	3.5	121	11	14	58		323		285	9	atorvastatin	N	Y	N	N	N	N	N	N	N	N	N	N	N
319	16e69fad-6ef8-4625-a5e2-182d93ae240a	5603382	34	male	uae	12	33.74	116	121	81	6.5	7.5	7.2	7.7	7.4	6.8	7.5	7.4	7.25	152	15.4	238	148	59	157	4.2	48	32	19	70	3.16	401	17	229	35	rosucastatin	N	N	N	N	N	N	N	N	N	N	N	N	N
320	2759f947-75e7-43ae-895a-26838b897098	12054895	61	female	uae	10	26.84	102	121	79					7	8	7.3	7.4	7.425	120	12.9	159	89	44	129	4.4	122	9	12	59				301	29	atorvastatin	N	Y	N	N	N	N	N	N	N	N	N	N	N
321	6dddb9c0-db88-4b4f-9813-de3c7f7bb701	2577780	66	female	uae	10	31.99	107	140	67				7	7.1	7.3	7.3	6.8	7.1	130	12.6	204	132	44	141	4.2	48	20	20					283	48	ezetimibe/atorvastatin	N	Y	N	N	N	N	Y	N	N	N	N	N	N
322	5434500e-523f-4a62-a489-1d894ef61834	2412292	68	female	uae	32	26.71	92	137	67	8	7.7	7.6	7.2	7	7.3	8.1	7.7	7.575	116	12.7	176	101	58	85	3.9	106	13	13	61	2.36	300	20	345	30	atorvastatin	N	Y	N	N	N	N	N	N	N	N	N	N	N
323	a93e4f11-51a6-43eb-a296-c4943127fe71	920155194																	#DIV/0!																		N	N	N	N	N	N	N	N	N	N	N	N	N
324	7fdb4266-0d38-47f2-8c3f-d25380f29dc5	2586495	35	male	uae	5	30.74	102	139	89			8.1	6.9	7	8.9	7.6	8.4	7.81667	228	13.1	161	101	50	52	4.7	75	20	17					210	13	atirvastatin	N	Y	N	N	N	N	N	N	N	N	N	N	N
325	70f95496-e4bc-4d1b-a18c-d43af3072ad4	10540008	46	male	uae	7	31.69	113	113	88	7.5	7.1	7.1	7.4	6.4	6.8	7	7.5	7.1	177	15.7	169	87	51	153	4.5	63	35	25	82	2.23	283	29	204	24		N	N	N	N	N	N	N	N	N	N	N	N	N
326	5c0eecfb-0dd5-43e1-8963-4d62b5961daf	8787166	71	male	uae	18	27.55	96	148	62					5.3	5.2	5.3	5.6	5.35	105	11.4	134	62	57	75	4.4	49	34	27	73	3.31	420	17	268	31	simvastatin/exetimibe	N	N	N	N	N	N	Y	N	N	N	N	N	N
327	a0d403c5-8b95-41e1-9422-908114459e96	8787191	61	male	uae	14	27.37	98	127	80				8	8	7.6	7.6	8.3	7.9	131	14.3	182	110	44	142	4.6	69	46	32	93	2.49	316	29	189	47	rosucastatin	N	N	N	N	N	N	N	N	N	N	N	N	N
328	caed92cf-ad53-476f-bd07-86e5b379d798	68073232	51	male	uae	15	35.15		128	68						7	8.8	8.3	8.03333	165	12.8	129	68	44	85	4.3	97	22	12	70	2.73	346.71	20.2	300	24	ezetimibe/atorvastatin	N	Y	N	N	N	N	Y	N	N	N	N	N	N
329	2b3df1c7-1cbd-4272-8065-7aaf7d7accae	12041700	59	female	uae	18	27.72	100	106	70			7	6.9	6.7	6.7	5.8	6.5	6.6	111	14.1	131	66	46	94	4.3	69	28	19	55	2.56	325	16.9	274	18	atorvastatin	N	Y	N	N	N	N	N	N	N	N	N	N	N
330	740b4c4d-9a7b-4851-9547-77954a43f4a3	24304441	47	female	uae	19	27.55	93	131	73							9.4	10.4	9.9	172	11.6	237	152	55	148	4.1	127	11	12					389		atorvastatin	N	Y	N	N	N	N	N	N	N	N	N	N	N
331	84b324ba-c19d-4732-a0d4-59bdd53d7c48	24134350	69	Female	UAE	14	28.87	94	140	73					6.6	6.5	6.5	7	6.65	156	12.9	156	88	50	92	4.8		8	10	59	3.2	406	15	364		atorvastatin	N	Y	N	N	N	N	N	N	N	N	N	N	N
332	171ab33e-c4c0-48a3-b78b-e1d8c0d15d25	4067622	47	Male	UAE	3	41.45	113	143	86							8	7.7	7.85	150	14.3	212	142	55	73	4.1	111	53						233		atorvastatin	N	Y	N	N	N	N	N	N	N	N	N	N	N
333	6c4183cb-b24c-4226-914f-c32f16fc1a22	1122932	66	Female	UAE	33	30.38	106	127	80							8.2	8	8.1	205	10.7	137	69	50	91	3.6	69	12	16					353		rosuvastatin	N	N	N	N	N	N	N	N	N	N	N	N	N
334	d773f435-a782-4b50-ada7-75e0ec891c33	8902364	64	Female	UAE	12	43.72	127	129	81					7.6	9	9.6	8.3	8.625	135	13.2	206	121	60	125	4.5	71	23	12					272	46	atorvastatin	N	Y	N	N	N	N	N	N	N	N	N	N	N
335	df695f98-b000-4703-a435-f37bc7751c22	4089243	65	Female	UAE	17	34.74	107	144	70						7.9	7.9	8.4	8.06667	171	11	174	91	62	103	3.9	87	12	12					255	20	simvastatin	N	N	N	N	N	N	N	N	N	N	N	N	N
336	12473fb9-00d8-445f-bc4c-5128d641ce26	2656213	73	Male	UAE	20	30.39	109	134	58			9.4	8.9	8.9	8.2	9.5	7.7	8.76667	203	12.9	163	74	51	189	4.3	104	21	24					199		atorvastatin	N	Y	N	N	N	N	N	N	N	N	N	N	N
337	1ea8e2b3-78cb-4a2e-9df7-44a1db1894bd	4044282	Break the Glass																#DIV/0!																		N	N	N	N	N	N	N	N	N	N	N	N	N
338	2b3c6679-86d2-4b6c-bcf3-16acb14d0ad2	3986918	84	Male	UAE	15	29.9	105	140	76								7.2	7.2		12.5	144	69	52	120	4.7	70	22	22					214	28	atorvastatin	N	Y	N	N	N	N	N	N	N	N	N	N	N
339	cad04d52-e577-449d-906e-64b8c3a5786b	7215231	64	female	UAE	14	28.96	93	110	65		5.9	6.4	5.9	5.7	6.1	6	6.1	6.01429	99	11.7	181	114	53	71	4.2	81	11	13	59		349		327	14	Rosuvastatin	N	N	N	N	N	N	N	N	N	N	N	N	N
340	2833eece-9e55-4a68-a35c-a4403e9032d3	25840851	47	male	UAE	12	40.92	118	109	65		8.1	5.6	5.7	5.4	6.1	6.2	6.5	6.22857	87	14.9	132	77	52	153	4.2	75	34	45	132	2.21	281	49	121	82	Rosuvastatin	N	N	N	N	N	N	N	N	N	N	N	N	N
341	aae08838-f791-465d-9063-cf59c5dadd18	129693553	66	female	yemen	30	32.41	115	138	78			8.7	7.9	7.7	7.9	10.7	8.7	8.6	89	13.2	149	84	43	110	3.9	110	17	18	55	2.12	269	20.4	413	20	atorvastatin, ezetimipe	N	Y	N	N	N	N	Y	N	N	N	N	N	N
342	d0237348-185c-49d1-adea-b5776391af81	920107110	62	male	UAE	7	32.17	110	139	67					6.8	6.2	6.4	6.9	6.575	121	14.8	211	146	45	102	4.5	57	25	32					180	36	Rosuvastatin	N	N	N	N	N	N	N	N	N	N	N	N	N
343	63ef42a2-16a8-4fb6-8900-5f77686edbae	18068821	62	male	UAE	22	27.79	98	98	67		8.1	8.6	6.7	6.7	7.9	7	6.7	7.38571	118	14.1	147	85	53	46	4.3	62	16	11	103	3.75	476	21.6	212	42	Rosuvastatin calcium	N	N	N	N	N	N	N	N	N	N	N	N	N
344	1055151c-0be4-4f2a-b097-c8bc0b5c147c	21115788	50	female	UAE	13	28.8	74	102	69		5.4	6.1	6.1	6	6.9	6.4	6.2	6.15714	101	13.8	176	96	55	123	4.1	69	10	12	36	3.18	404	9	402	16	atorvastatin calcium	N	Y	N	N	N	N	N	N	N	N	N	N	N
345	494ee650-7600-4451-a531-ef2f1df9bb89	10333533	38	female	UAE	7	38.48	104	122	64			8.9	7.4	5.3	6.1	6.3	6.3	6.71667	121	12.6	120	46	55	94	4.1	74	21	15	78	2.91	370	21	336	15	none	N	N	N	N	N	N	N	N	N	N	N	N	N
346	120b7cf1-6bd6-414d-96a8-6223768f558a	2597110	65	female	UAE	7	23.47	91	139	74		9.7	10	6.1	6	8	6.9	8.1	7.82857	115	12.2	120	49	58	65	4.2	71	26	25	no	no	no	no	292	10	Rosuvastatin	N	N	N	N	N	N	N	N	N	N	N	N	N
347	77b37a2e-04d4-410c-a2b5-2aac18d4bb4b	8753865	66	female	UAE	27	40.68	107	107	70		5.8	5.8	7	7	6.3	6	5.7	6.22857	113	11.4	127	49	49	146	3.7	86	20	23	67	no	no	no	206	51	atorvastatin	N	Y	N	N	N	N	N	N	N	N	N	N	N
348	80801b55-53ef-4c45-bed4-9fda5cebac90	11464097	46	female	UAE	12	38.89	106	118	78		8	7.7	8.4	10.6	11.3	8.8	9.1	9.12857	138	15.1	178	115	45	92	4.2	137	17	10	70	2.99	380	18	304	20	atorvastatin	N	Y	N	N	N	N	N	N	N	N	N	N	N
349	495a15ba-8023-4582-8f98-21410b445f7e	4650221	break the. Glass																#DIV/0!																		N	N	N	N	N	N	N	N	N	N	N	N	N
350	2791ad71-5d20-4a42-87e4-4d2a91f720b6	31533621	44	female	UAE	13	23.78	91	123	89		6	6.3	6.2	6.6	6.3	6.9	7.1	6.48571	102	12.4	168	91	48	146	4.4	59	18	15	29	3.53	448	6.5	313	11	rosuvastatin	N	N	N	N	N	N	N	N	N	N	N	N	N
351	aca98f36-b374-4a76-9f09-ab6e2b97cc27	7006845	65	female	UAE	8	31.32	98	140	86		7.1	7.4	7.4	6.6	6.2	6.2	9.1	7.14286	223	12	163	90	40	170	4.3	65	12	20	48	2.7	342	14	314	33	atorvastatin	N	Y	N	N	N	N	N	N	N	N	N	N	N
352	9f41a2b8-455f-4850-81fa-fadf8db23f7b	7106327	65	Male	UAE	28	37.05	120	140	65				8	7.6	8.5	8.2	8.4	8.14	134		142	60	41	207	4.2		17	22							rosuvastatin , omega-3 acid ethyl esters	N	N	N	N	N	N	N	N	N	N	N	N	N
353	a6c6e079-5aaf-401e-85c9-c1b92febbf6e	46192328	36	Male	Yemen	12	25.06	88	115	73					6.6	5.4	6.1	6.7	6.2	155	16	143	66	68	47	4.4		44	36					183			N	N	N	N	N	N	N	N	N	N	N	N	N
354	d3412e06-4d53-4c01-b4ae-1c8311c7a298	49527169	62	Male	Jordan	15	31.15	104	130	86						6.2	6.1	7.4	6.56667	119	16.2	146	94	31	107	4.7		47	46					167		atorvastatin, omega-3 acid ethyl esters	N	Y	N	N	N	N	N	N	N	N	N	N	N
355	0742c342-13b1-4f7a-8c4b-ba3ed0fc4d72	7851219	69	Female	UAE	5	25.2	88	139	65				7.9	6.8	6.9	7.7	7.4	7.34	194	13.7	307	217	60	149	4	113	28	21					366	31	atorvastatin, omega-3 acid ethyl esters	N	Y	N	N	N	N	N	N	N	N	N	N	N
356	0aa479f1-3a68-46f9-9ade-bf271c1e8c2d	8770107	72	Male	UAE	12	25.67	101	162	69				5.6	6	5.7	6.1	5.6	5.8	115	12	175	112	42	106	4.1	124	18	27	74	2.58	328	23	319		atorvastatin	N	Y	N	N	N	N	N	N	N	N	N	N	N
357	64a442c6-9442-4060-b4d8-b4aadb6ae656	2627787	55	Female	UAE	8	39.91	96	133	61					6.3	6.1	7.8	6.2	6.6	108	13.6	185	118	44	114	4.1	112	12	14					257		rosuvastatin	N	N	N	N	N	N	N	N	N	N	N	N	N
358	508b4022-0489-486a-bd99-c3be83672ddc	1150201	74	Female	UAE	21	35	120	119	76								6.5	6.5		12.9	147	39	48	299	4.3	70	21	24					316	28	rosuvastatin, icosapent ethyL	N	N	N	N	N	N	N	N	N	N	Y	N	N
359	cc234e23-c6f3-49d1-820d-8d512c9a7d07	2627248	49	Male	UAE	11	29.79	106	139	89								9.2	9.2	213		137	60	31	228	4.3	77	47	18						22	atorvastatin	N	Y	N	N	N	N	N	N	N	N	N	N	N
360	e6ffa03e-1c47-4348-9412-32ea81b6f79a	920256048	34	Male	UAE	1	43.74	145	123	79							8	5.8	6.9	130	14.7	370	292	34	221	4.7	51	25	20					294	37	ezetimibe-atorvastatin, fenofibrate,	N	Y	N	N	N	N	Y	Y	N	N	N	N	N
361	4c1895d5-8548-448d-8c3d-b9accbfdb25f	4203267	59	Female	UAE	29	29.22	104	132	84					7.6	8.3	7.2	7.8	7.725	202	14	127	51	35	203	4.4	77	21	21					286	24	rosuvastatin, omega-3 acid ethyl esters	N	N	N	N	N	N	N	N	N	N	N	N	N
362	747e1228-7d79-4d5e-b867-5cf115df48b3	6228801	50	Male	Oman	27	28.83	96	140	82	9.3	9	8.4	9.7	8.7	8.8	8.2	8.6	8.8375	213	15.8	130	71	47	61	4.6		41	25					168		rosuvastatin	N	N	N	N	N	N	N	N	N	N	N	N	N
[truncated: 221 more columns]

## Sheet: Sheet2
liver diseases	liver biopsy	Imaging												co morbidites	Co morbidities
		Ultrasound			CT Scan			MRI			fibro scan
		done	date	comment	done	date	comment	done	date	comment	done	date	comment		Acute Kidney Injury	Albuminuria	Allergic rhinitis	Anemia	Angle's Class I	anhidrosis	Arrythmia	Arthritis	Arthrosis	Asthma	Atherosclerosis of native coronary artery of native heart without angina pectoris	Atherosclerotic heart disease	B12 deficiency	Benign tumor of mesentery	Bening breast mass	Bilateral Age-related nuclear cataract	Bilateral Stable proliferative diabetic retinopathy,	Bilateral tinea pedis	Bilateral Varicose veins	Bipolar affective disorder	BPH	Breast cancer	CAD (coronary heart disease)	Cardiomyopathy	Cataract	Cervical spondylosis without myelopathy	Chronic right shoulder pain and both knee	CKD	Combined age-related bilateral cataract	Combined arterial insufficiency	COPD	Corporo-venous occlusive erectlie dysfunction	CRD (chronic renal disease)	Degenerative spondylolisthesis	Diabetic macular edema
NA	NA	done	2016-01-05	normal	done	2021-05-12	normal	not done	non	non	not done	non	non	htn, mdd	N	N	N	N	N	N	N	N	N	N	N	N	N	N	N	N	N	N	N	N	N	N	N	N	N	N	N	N	N	N	N	N	N	N	N
NA	NA	done	10/20/2022	normal	not done			not done			not done			dyslipidemia,hypertension,
NA	NA	not done			not done			not done			not done			Rheumatoid arthritis, dyslipidemia,hypertension
NA	NA	done	2/22/2023	Fatty liver changes grade 1	not done			not done			not done			Hyperlipidemia, htn
NA		not done			not done			not done			not done			Htn, hyperlipidemia
NA		done	2020-02-09	normal size 11.7 cm, Bright liver for fatty changes	done	2021-06-01	normal	not done			not done			CKD, HTN, IHD
NA		not done			not done			not done			not done			dyslipidemia, arrythmia
NA		done	10/24/2022	Hepatomegaly with fatty liver grade 3	not done			not done			not done			Hypothyroidism, htn, dyslipidemia
NA		done	2/25/2013	Enlarged fatty liver	not done			not done			not done			dyslipidemia
NA		not done			not done			not done			not done			HTN, dyslipedimia
NA		not done			not done			not done			not done			Hypothyroidism, htn, dyslipidemia
NA		not done			not done			not done			not done			HTN, dyslipedimia
NA		not done			not done			not done			not done			Htn, hyperlipidemia
NA		not done			not done			not done			not done			Htn, hyperlipidemia
yes		done	11/18/2014	Fatty liver	not done			not done			ordered			Fatty liver, hyperlipidemia
n/a	n/a	n/a			n/a			n/a			n/a			generalized anxiety disorder, dyslipidemia, multinodular goiter, PCOS, hypertension, migraine
n/a	n/a	n/a			n/a			n/a			n/a			hyperlipidemia, hypertension, iron deficiency anemia, ischemic heart disease, ischemic stroke
n/a	n/a	n/a			n/a			n/a			n/a			dyslipidemia, CAD
n/a	n/a	n/a			n/a			n/a			n/a			hyperthyroidism
Hepatitis B and C	n/a	n/a			n/a			n/a			n/a			chronic kidney disease, hypertension, dyslipidemia
n/a	n/a	n/a			n/a			n/a			n/a			hypertension, dyslipidemia
n/a	n/a	n/a			n/a			n/a			n/a			mixed hyperglyceridemia, iron deficiency anemia
n/a	n/a	n/a			n/a			n/a			n/a			hypertension, CAD, hyperlipidemia
n/a	n/a	yes	2022-01-09	normal liver	n/a			n/a			n/a			hyperlipidemia, hypertension, ischemic heart disease
No	no	no			no			no			no			hypertesnion-dyslipidemia
yes (hepatitis B and C)	no	yes	2021-09-08	coarsened hepatic echotexture	no			no			no			hypertension-hypothyrodism-dyslipidemia
no	no	no			no			no			no			dyslipidemia
No	no	no			no			no			no			Hypertension- dyslipidemia- ischemic heart disease
no	no	yes	2018	normal liver	yes	2018	normal liver	no			no			hypertesnion-dyslipidemia
no	no	no			no			no			no			hypertesnion-dyslipidemia
no	no	no			no			no			no			hypertesnion-dyslipidemia, Malocclusion, Angle's class I, diffuse adenomatous goiter
no	no	no			no			no			no			hypertesnion-dyslipidemia
no	no	no			no			no			no			hypertesnion-dyslipidemia, iron deficiency anemia, aarythmia
no	no	yes	2022	Slight hepatomegaly with fatty liver	no			no			no			Hypothyroidism, hypertesnion, Dyslipidemia, Lichen simplex chronicus, Primary osteoarthritis
no	no	no			no			no			no			Thalassemia minor, Dyslipidemia, asthma
no	no	no			no			no			no			hypertesnion, Dyslipidemia
no	no	no			no			no			no			hypertesnion, Dyslipidemia, hypertesnion, Dyslipidemia, Hypothyroidism, diabetic retinopathy
no	no	no			no			no			no			hypertesnion, Dyslipidemia
no	no	no			no			no			no			hypertesnion, Dyslipidemia, osteoporosis
no	no	no			no			no			no			hypertesnion, Dyslipidemia
no	no	no			no			no			no			hypertension- dyslipidemia
no	no	no			no			no			no
no	no	no			no			no			no
no	no	no			yes	23/01/2016normal liver.enlarged prostate, umbilical hernia, inguinal hernia,vertrbral haemangiomas					no			hypertension
no	no	no			no			no			no			dyslipdemia- hypertesnion-hypothyrodism-
no	no	yes	02/06/2022hepatomegaly with fatty liver changes		no			no			no			hypertension- dyslipidemia
no	no	yes	2012-12-02	fatty liver with focal fattry sparing	yes	2012-02-05	liver is normal in size . no obvious focal hepatic lesion seen.	no			no			dyslipdemia
no	no	no			no			no			no			epilepsy
NA	NA	done	2016-01-05	normal	done	2021-05-12	normal	not done	non	non	not done	non	non	htn, mdd
NA	NA	done	10/20/2022	normal	not done			not done			not done			dyslipidemia,hypertension,
NA	NA	not done			not done			not done			not done			Rheumatoid arthritis, dyslipidemia,hypertension
NA	NA	done	2/22/2023	Fatty liver changes grade 1	not done			not done			not done			Hyperlipidemia, htn
NA		not done			not done			not done			not done			Htn, hyperlipidemia
NA		done	2020-02-09	Bright liver for fatty changes	done	11/25/2019	normal	not done			not done			CKD, HTN, IHD
NA		not done			not done			not done			not done			dyslipidemia, arrythmia
NA		done	10/24/2022	Hepatomegaly with fatty liver grade 3	not done			not done			not done			Hypothyroidism, htn, dyslipidemia
NA		done	2/25/2013	Enlarged fatty liver	not done			not done			not done			dyslipidemia
NA		not done			not done			not done			not done			HTN, dyslipedimia
NA		not done			not done			not done			not done			Hypothyroidism, htn, dyslipidemia
NA		not done			not done			not done			not done			HTN, dyslipedimia
NA		not done			not done			not done			not done			Htn, hyperlipidemia
NA		not done			not done			not done			not done			Htn, hyperlipidemia
yes		done	11/18/2014	Fatty liver	not done			not done			ordered			Fatty liver, hyperlipidemia
n/a	n/a	n/a			n/a			n/a			n/a			generalized anxiety disorder, dyslipidemia, multinodular goiter, PCOS, hypertension, migraine
n/a	n/a	n/a			n/a			n/a			n/a			hyperlipidemia, hypertension, iron deficiency anemia, ischemic heart disease, ischemic stroke
n/a	n/a	n/a			n/a			n/a			n/a			dyslipidemia, CAD
n/a	n/a	n/a			n/a			n/a			n/a			hyperthyroidism
Hepatitis B and C	n/a	n/a			n/a			n/a			n/a			chronic kidney disease, hypertension, dyslipidemia
n/a	n/a	n/a			n/a			n/a			n/a			hypertension, dyslipidemia
n/a	n/a	n/a			n/a			n/a			n/a			mixed hyperglyceridemia, iron deficiency anemia
n/a	n/a	n/a			n/a			n/a			n/a			hypertension, CAD, hyperlipidemia
n/a	n/a	yes	2022-01-09	normal liver	n/a			n/a			n/a			hyperlipidemia, hypertension, ischemic heart disease
No	no	no			no			no			no			hypertesnion-dyslipidemia
yes (hepatitis B and C)	no	yes	2021-09-08	coarsened hepatic echotexture	no			no			no			hypertension-hypothyrodism-dyslipidemia
no	no	no			no			no			no			dyslipidemia
No	no	no			no			no			no			Hypertension- dyslipidemia- ischemic heart disease
no	no	yes	2018	normal liver	yes	2018	normal liver	no			no			hypertesnion-dyslipidemia
no	no	no			no			no			no			hypertesnion-dyslipidemia
no	no	no			no			no			no			hypertesnion-dyslipidemia, Malocclusion, Angle's class I, diffuse adenomatous goiter
no	no	no			no			no			no			hypertesnion-dyslipidemia
no	no	no			no			no			no			hypertesnion-dyslipidemia, iron deficiency anemia, aarythmia
no	no	yes	2022	Slight hepatomegaly with fatty liver	no			no			no			Hypothyroidism, hypertesnion, Dyslipidemia, Lichen simplex chronicus, Primary osteoarthritis
no	no	no			no			no			no			Thalassemia minor, Dyslipidemia, asthma
no	no	no			no			no			no			hypertesnion, Dyslipidemia
no	no	no			no			no			no			hypertesnion, Dyslipidemia, hypertesnion, Dyslipidemia, Hypothyroidism, diabetic retinopathy
no	no	no			no			no			no			hypertesnion, Dyslipidemia
no	no	no			no			no			no			hypertesnion, Dyslipidemia, osteoporosis
no	no	no			no			no			no			hypertesnion, Dyslipidemia
no	no	no			no			no			no			hypertension, dyslipidemia
no	no	no			no			no			no			hyperidemia
no	no				no			no			no			hyperidemia
no	no	no			yes	2016	normal	no			no			hyperlipidemia, parathyroid adenoma
no	no	no									no			hypothyroidism, dyslipidemia, hypertension
no	no	yes	2023-02-06	Hepatomegaly with picture suggative fatty liver changes	no			no			no			hypertension, dyslipidemia
no	no	yes	2012-12-02	fatty liver with focal fatty sparing	2012-02-05		no obvious focal hepatic lesion seen				no			hyperidemia
no	no	no			no						no			dyslipidemia
no	no	yes	2021	normal	no			no			no			T2DM, Hyperlipemia,HTN
no	no	yes	2023	Fatty liver grade I	no			no			no			T2DM, Hyperlipemia
no	no	yes	2022	Fatty hepatomegaly.	no			no			no			T2DM, Hyperlipemia,HTN
no	no	no			no			no			no			T2DM, Hyperlipemia,HTN
no	no	no			no			no			no			hyperlipidemia, T2DM, Hypothyroidsim
no	no	yes	2015	fatty liver	no			no			no			hyperlipidemia, T2DM, HTN
no	no	yes	2022	Grade III fatty infiltration of the liver	no			no			no			hyperlipidemia, T2DM, HTN, Hyperuricemia
no	no	no			no			no			no			hyperlipidemia, T2DM, HTN
no	no	yes	2018	fatty changes of the liver	no			no			no			T2DM, HTN, glaucoma
no	no	no			no			no			no			hyperlipidemia,T2DM, HTN, osteaoperosis, cataract
no	no	yes	2023	Mild hepatomegaly, fatty changes, findings corresponding to normal liver-mild fibrosis	no			no			no			hyperlipidemia,T2DM, HTN
no	no	no			no			no			no			hyperlipidemia, T2DM, HTN, ischemic heart disease
no	no	yes	2013	normal	no			no			no			hyperlipidemia, T2DM, HTN, ischemic heart disease
no	no	no			no			no			no			hyperlipidemia, T2DM, Asthma, Arthritis, cataract
no	no	yes	2022	mild fatty liver	no			no			no			hyperlipidemia, T2DM, HTN
no	no	no			no			no			no			hyperlipidemia, T2DM
no	no	no			no			no			no			hyperlipidemia, T2DM, HTN
no	no	yes	2015	fatty liver with hepatomegaly	no			no			no			hyperlipidemia, T2DM, HTN
no	no	no			no			no			no			hyperlipidemia, T2DM, HTN, ischemic heart disease
no	no	no			no			no			no			hyperlipidemia, T2DM
no	no	no			no			no			no			hyperlipidemia, T2DM, depression
no	no	no			no			no			no			hyperlipidemia, T2DM, HTN
no	no	no			no			no			no			hyperlipidemia, T2DM, Hypothyroidsim
no	no	no			no			no			no			hyperlipidemia, T2DM
no	no	no			no			no			no			hyperlipidemia, T2DM, HTN, ischemic heart disease
no	no	no			no			no			no			hyperlipidemia, T2DM
no	no	no			no			no			no			hyperlipidemia, T2DM, HPV infection
no	no	yes	2022	normal liver	no			no			no			hyperlipidemia, T2DM, BPH
no	no	no			no			no			no			atherosclerotic heart disease, hyperlipidemia, hypertension, vitamin D deficiency, anhidrosis
no	no	no			no			no			no			dyslipidemia, hyperuricemia, hypothyroidism, renal stone, vitamin D deficiency
no	no	no			no			no			no			hyperlipidemia
no	no	no			no			no			no			diabetic polyneuropathy, hypertension, vitamin D deficiency, acute kidney injury, CKD stage 3, pilonidal sinus, hyperlipidemia, late latent syphilis
no	no	no			no			no			no			hypertension, morbid obesity, vitamin D deficiency, dyslipidemia, anemia unspecified
									break the glass
no	no	no			no			no			no			hypertension, vitamin D deficiency, CKD, anhidrosis, dyslipidemia, anemia
no	no	no			no			no			no			vitreous floaters of left eye, diabetic peripheral nephropathy, combined arterial insufficiency and corporo-venous occlusice erectile dysfunction, vitamin D deficiency, anhidrosis, dyslipidemia, left thyroid nodule, male erectile dysfunction.
no	no	no			no			no			no			T2DM,PCOS
no	no	no			no			no			no			T2DM, Hyperlipemia,HTN,Heart disease
no	no	no			no			no			no			T2DM, Hyperlipemia,HTN
no	no	no			no			no			no			T2DM
no	no	no			no			no			no			T2DM, Hyperlipemia, Glaucoma
no	no	no			no			no			no			T2DM, Hyperlipemia,HTN,
no	no	no			no			no			no			T2DM, Hyperlipemia,HTN
no	no	no			no			no			no			T2DM, Hyperlipemia,HTN
no	no	no			no			no			no			T2DM, Hyperlipemia,HTN,Heart disease
no	no	no			no			no			no			T2DM, Hyperlipemia,HTN,Heart disease, glaucoma
no	no	no			no			no			no			T2DM, Hyperlipemia,HTN, Hypothyroidism
no	no	yes	2023	bright fatty liver	no			no			no			T2DM, Hyperlipemia,HTN
no	no	no			no			no			no			T2DM, Hyperlipemia,HTN
no	no	no			no			no			no			T2DM, Hyperlipemia
no	no	no			no			no			no			T2DM, Hyperlipemia,HTN
no	no	no			no			no			no			T2DM, Hyperlipemia
no	no	no			no			no			no			T2DM, Hyperlipemia,HTN
no	no	no			no			no			no			Dyslipidemia, Vitamin D deficiency, Mild nonproliferative diabetic retinopathy, Anhidrosis, left elbow Arthralgia
no	no	no			yes	2018-02-07	Normal	no			no			Essential hypertension, Dyslipidemia, Vitamin D deficiency, GERD, Coronary artery disease, S/P coronary angioplasty, Invasive carcinoma of urinary bladder, Unilateral recurrent inguinal hernia without obstruction or gangrene, Anhidrosis
no	no	no			no			no			no			Essential hypertension, Dyslipidemia, Diabetic peripheral neuropathy, Microalbuminuria, Right eye Mild nonproliferative diabetic retinopathy, Vitamin D deficiency
no	no	no			yes	1/24/2017	liver is norma, portal vein and IVC are normal. CBD is not dialted.	no			no			ischemic heart disease, dyslipidemia, hypertension
no	no	no			no			no			no			hypertension
	no	yes	2023-09-05	liver is normal in size, with homogenous increased echopattern favouring grade 1 hepatosteatosis, and round regular edge	no			no			no			dyslipidemia
no	no	no			no			no			no			dyslipidemia, hypothyrodism
no	no	yes	2017-12-01	normal	no			no			no			dyslipidemia, non-toxic multinodular goiter
no	no	no			no			no			no			hypertesnion, dyslipidemia
no	no	yes	1/13/2017	mild enlragment of the liver with no focal lesions.	no			no			no			dyslipidemia
no	no	no			no			no			no			dyslipidemia
no	no	no			no			no			no			hypertesnion, dyslipidemia
no	no	no			no			no			no			hyperlipidemia
no	no	no			no			no			no			dyslipidemia, hypertesnion
no	no	no			no			no			no			hypertesnion, dyslipidemia
no	no	no			no			no			no			dyslipidemia
no	no	no			no			no			no			dyslipidemia, hyperprolactienmia
noo	no	no			no			no			no			hypertension, dyslipidemia
no	no	no			no			no			no			hypertension, dyslipidemia
no	no	no			yes	6/19/2023	normal liver size with no focal lesions	no			no			hyperlipidemia
no	no	no			no			no			no			hyperlipidemia, IHD
no	no	no			no			no			no			hypertension, dyslipidemia, IHD
no	no	yes	1/16/2024	liver is avergae size with diffusely homogenous echo pattern	no			no			no			hypertension, dyslipidemia
no	no	yes	2023-07-12	hepatomegaly with diffuse fattry liver changes( grade 2)	no			no			no			hypertension, dyslipidemia, IHD
no	no	no			no			no			no			dyslipidemia
no	no	no			no			no			no			dyslipidemia, hypertesnion
no	no	no			no			no			no			hypertension, dyslipidemia, cardiomyopathy
no	no	yes	1/23/2017	mild enlragment of the liver with no focal lesions and cholelithiasis	yes	1/23/2027	liver dmonstartes normal homogenous enhancement pattern of parenchyma with no focal abnormalitly	no			no			hypertension, dyslipidemia, coronary artery disease
no	no	no			no			no			no			dyslipidemia
no	no	yes	8/30/2021	grade I-II fatty changes noted in the liver with mild hepatomegaly	no			no			no			hyperlipidemia
no	no	no			no			no			no			hyperlipidemia
no	no	no			no			no			no			dyslipidemia
no	no	yes	2013-08-05	moderate hepatomeglay	no			no			no			asthma
no	no	no			yes	7/23/2018	mild hepatomegaly	np			no			hypertension, dyslipidemia
no	no	yes	2017-08-05	mild hepatomegaly	no			no			no			hypertesnion, hyperlipidemia
no	no	yes	2023-10-02	hepatomegaly with grade 1 fatty liver	no			no			no			asthma, dyslipidemia, hypertension
no	no	yes	3/14/2022	fatty liver with hepatomegaly	yes	8/28/2019	normal liver	no			no			dyslipidemia
no	no	no			no			no			no			asthma, heart faliure, hypertesnion, dyslipidemia, history of stroke
no	no	no			no			no			no			dyslipidemia
no	no	yes	2014-01-09	normal upper abdominal ultrasound	no			no			no			hypertension
no	no	no			no			no			no			dyslipidemia,PCOS, hyperprolactinemia
no	no	no			no			no			no
no	no	yes	2022-04-11	normal size fatty liver	no			no			no			hypertension, kideny transplant recipient
no	no	no			no			no			no			hypertension, dyslipidemia
no	no	no			no			no			no			hypertension, dyslipidemia
no	no	no			no			no			no			hypertension, hyperlipidemia, ischemic heart disease
no	no	yes	2012-10-07	normal upper abdominal ultrasound	no			no			no			dyslipidemia
no	no	no			no			no			no			hypertension
no	no	no			no			no			no			COPD, ischemic heart disease,dyslipidemia, hypertension
no	no	no			no			no			no			dyslioidemia
no	no	no			no			no			no			dyslipidemia
no	no	yes	4/17/2016	liver is of normal sie with hhomogenous echo pattern.no focal lesions	no			no			no			dyslipidemia, history of breast cancer
no	no	no			no			no			no			dyslipidemia,non-toxic multinodular goiter
no	no	yes	6/27/2018	mild hepatomegaly- 17 cm with mild fatty changes.	no			no			no			dyslipidemia,hypertension
no	no	no			no			no			no			dyslipidemia,hypertension, chronic kideny disease
no	no	no			no			no			no			dyslipidemia,hypertension
no	no	no			no			no			no			ischemic heart disease, dyslipidemia,hypertension
no	no	yes	9/14/2015	liver is normal in shapr and size with normal echotexture	no			no			no			dyslipidemia, hypertension,
no	no	no			no			no			no			dyslipidemia,hypertension
no	no	yes	2017-11-04	bright hepatomegaly, likely fatty liver infiltration	no			no			no			dyslipidemia, asthma,hypertension, G6PD deficiency
no	no	no			no			no			no			dyslipidemia
no	no	yes	2015-11-01	diffuse hepatomegaly with diffuse fatty infiltration	no			no			no			hypertension
no	no	yes	1/23/2019	liver shows average size, smooth reuglar outlines and fatty echotexture. Impression: fatty liver.	yes	2023-12-02	liver of normal size and noral countour and enhancement pattern				no			dyslipidemia,hypertension
NAFLD	not done	not done			not done			not done			not done			hypertension,dyslipidemia, NAFLD, vitamin D deficiency
none	not done	not done			not done			not done			not done			dyslipidemia, vitamin D deficiency
none	not done	not done			not done			not done			not done			hypertension, hyperlipidemia, asthma
none	not done	not done			not done			not done			not done			hyperlipidemia, Vit D deficency
fatty liver	not done	done	9/19/2021	bright fatty liver, chlolelitheasis, left non-obstruve renal calculi	not done			not done			not done			dislipidemia, hypercalcemia, osteoarthiritis, Vit D deficiency
none	not done	not done			not done			not done			not done			hyperlipidemia, hypertension, diabetic polynueropathy, Vit D deficeincy
none	not done	not done			not done			not done			not done			thyroditis, hyperlipedemia, hypertension
none	not done	not done			not done			not done			not done			thalasemia minor, Vit D deficency, hypertension, dilipidemia
none	not done	not done			not done			not done			not done			hypertension, dislipidemia, Vit B12 deficency, Vit D deficiency
none	not done	not done			not done			not done			not done			hypertension, hyperlipidemia
none	not done	not done			not done			not done			not done			dislipidemia, Vit D defeciency
fatty liver	not done	done	3/16/2021	fatty infiltration, atrophic Rt kidney	done	3/22/2016	mild hepatomegaly, atrophic Rt kidney	not done			not done			dislipidemia, hypertension, thalasemia trait, Vit D defeciency
none	not done	done	2014-08-07	hepatomegaly(17.4) normal ecogenecity	not done			not done			not done			osteoartirithis, hypertension, diplidemia, major depressive disorder
none	not done	not done			not done			not done			not done			dislipidemia, Vit D defeciency
none	not done	done	5/19/2019	normal liver, acute cholecytitis	done	11/13/2023	normal liver	not done			not done			dislipidemia, hypertension, diabetic retinopathy, Vit D deficiency
none	not done	not done			not done			not done			not done			non-toxic goitre, diabetic retinopatthy, hypertention, Vit D deficiency, dislipidemia
none	not done	not done			not done			not done			not done			dislipidemia, Vit D deficency, non-toxic goitre
none	not done	not done			not done			not done			not done			hypothyroidism, hypertention, hyperlipidemia, Vit D deficiency, coronary arterosclerosis
none	not done	not done			not done			not done			not done			hypertension, hyperlipidemia
fatty liver	not done	done	1/24/2017	enlarged fatty liver	not done			not done			not done			dislipidemia, Vit D defeciency
none	not done	not done			not done			not done			not done			atherosclerotic heart disease, dislipidemia, Vit D deficiency
none	not done	not done			not done			not done			not done			Vit D deficeincy, hyperlipidemia, hyocalcemia
fatty liver	not done	done	10/20/2016	fatty liver	not done			not done			done	2/13/2023	fatty liver	dislipidemia, Vit D defeciency, hypertension, NALDH
none	not done	not done			not done			not done			not done			dislipidemia, Vit D defeciency
none	not done	not done			not done			not done			not done			diabetic retinopathy, diabetic peripherla neuropathy, hypertension, dislipidemia, Vit D deficency
none	not done	not done			not done			not done			not done			hyperlipidemia
none	not done	not done			not done			not done			not done			cancer, hypertension, hyperuricemia
none	not done	not done			not done			not done			not done			hyperlipidemia, hypertension
none	not done	done	12/22/2023	liver is normal, chronic parenchymal renal disease	not done			not done			not done			hyperlipidemia, CKD, hypertension
none	not done	not done			not done			not done			not done			hyperlipidemia, osteoartheritis, vitamin d deficiency
none	not done	not done			not done			not done			not done			hyperlipidemia, hypertension, IHD
none	not done	not done			not done			not done			not done			dyslipidemia, hypertension, thalassemia carrier
fatty	not done	done	5/25/2020	diffuse fatty infiltration of the liver	not done			not done			not done			hyperlipidemia, hypertension, vitamin d deficiency
fatty	not done	done	2023-09-05	fatty liver with bright echotexture	not done			not done			not done			hyperlipidemia, hypertension, GERD, nontoxic goiter
none	not done	not done			not done			not done			not done			hyertension, dyslipidemia, diabetic retinopathy,vitamin d deficiency
none	not done	not done			not done			not done			not done			hyperlipidemia, hypertension, hypothyroidism
none	not done	not done			not done			not done			not done			hyperlipidemia
none	not done	not done			not done			not done			not done			hyperlipidemia, hypertension, CAD
none	not done	done	2022-12-12	the liver stiffness value is 5.2kPa corresponds to F0-F1	not done			not done			not done			hypertension, hyperlipidemia,nephrolithiasis
none	not done	not done			not done			not done			not done			hypertension, dyslipidemia, diabetic neuropathy, diabetic retinopathy,IHD
none	not done	not done			not done			not done			not done			hyperlipidemia, vitamin d deficiency, iron deficiency anemia
none	not done	not done			not done			not done			not done			hypertension, hyperlipidemia
none	not done	not done			not done			not done			not done			dyslipidemia
fatty	not done	done	2021-09-11	fatty liver changes	not done			not done			not done			hypertension, hyperlipidemia
none	not done	not done			not done			not done			not done			dyslipidemia, hypertension
none	not done	not done			not done			not done			not done			dyslipidemia,diabetic retinopathy, hypertension,IHD
none	not done	not done			not done			not done			not done			hyperlipidemia, hypertension, allergic rhinitis
chronic parenchymatous disease	not done	done	8/29/2023	liver is mild enlarged in size withcoarse echotexture, chronic parenchymatous liver disease and splenomegaly	ordered	1/15/2024	CT triphasic liver ordered but results not out yet	not done			not done			hypertension,IHD, dyslipidemia
NAFLD	not done	done	6/24/2021	bright liver with fatty liver changes ( grade II fatty liver)	not done			not done			not done			diabetic retinopathy, dyslipidemia, NAFLD
none	not done	not done			not done			not done			not done			dyslipidemia, vitam d deficiency
none	not done	not done			not done			not done			not done			dyslipidemia
none	not done	not done			not done			not done			not done			dyslipidemia, hypertension
fatty liver	not done	done	2019-12-06	enlarged fatty liver, share wave elastography score is 4.4 Kpa correspondint to F0-F1	not done			not done			ordered 3 years ago but not done			hyplipidemia, hypertension, osteoporosis, vitamin d deficiency
none	not done	not done			not done			not done			not done			dyslipidemia, vitam d deficiency
fatty liver	not done	done	8/15/2018	diffuse fatty infiltration of the liver	not done			not done			not done			coronary artery disease, hyperlipidemia, hypertension
hepatitis C, fatty liver	not done	done	2019-09-01	suggestive of fatty liver changes	not done			not done			not done			dyslipidemia, hypertension
none	not done	not done			not done			not done			not done			dyslipidemia, vitam d deficiency, hypertension, heart disease
fatty liver	not done	done	10/21/2021	hepatomegaly and fatty liver, cholelithiasis	not done			not done			not done			dyslipidemia
none	not done	not done			not done			not done			not done			hypertension, dyslipidemia, hypothyroidism, vitamin d deficiency
none	not done	not done			not done			not done			not done			hypertension, dyslipidemia
none	not done	not done			not done			not done			not done			G6PD deficiency, dyslipidemia, hypertension
none	not done	not done			not done			not done			not done			hypertension, dyslipidemia
none	not done	not done			not done			not done			not done			dyslipidemia, hypertension, depression, UTI
no	no	no			no			no			no			essential HTN, Aquired hyothyroidism, dyslipidemia, schizoeffective disorder, bipolar affective disorder, Hyponatremia, vitamin D deficiency
no	no	yes	2023-03-08	normal	no			no			no			Essential HTN, Hypothyroidism, Dyslipidemia, Pyelonephritis, previous TIA
no	no	no			no			no			no			dyslipidemia, obstructive sleep apnea, microalbuminuria, mild non proliferative diabetic retinopathy, vitamin d deficiency tinea pedis
no	no	no			no			no			no			dslipidemia, essential HTN, nontoxic goiter, hyperkalemia, anyhydrosis
no	no				no			no			no			Essental HTN, Dyslipidemia, microalbuminuria, Vitamin D deficiency,benign breast mass
Fatty liver	no	yes	8/30/2015	Liver enlarged with diffused increased echogenicity	no			no			no			Dyslipiemia, anhidrosis, vitamin D deficiency, foot neuroglia
	no	no			no			no			no			Essental HTN, Dyslipidemia, mild non proliferative diabetic retinopathy, microalbuminuria, Vitamin D deficiency, anhidrosis, bilateral tinea pedis
no	no	no			yes	2/23/2023	normal.	no			no			dyslipidemia, vitamin D deficiency, Iron deficiency anemia, right breast cancer stage 1, status post right masectomy, Renal stones, Anhidrosis
no	no	no			no			no			no			Essential HTN, Dyslipidemia, vitamin D deficiency, Hypoalbuminemia, anhidrosis
no	no	no			no			no			no			Essential hypertension, Dyslipidemia, GERD with esophagitis, Nontoxic goiter, Diastolic dysfunction & drug-eluting stent in anterior descending branch of left coronary artery, Tinea pedis, Anhidrosis, Lymphedema, right shoulder Calcific tendonitis, right Meniscal injury sequela
		yes	1/24/2017	no abnormalities	no			no			no			asthma, hyperlipidemia
		no			no			no			no			hyperlipidemia, hypertention
		no			no			no			no			Hypertension, dyslipidemis
		yes	8/17/2015	normal	no			no			no			Hpertention, dyslipidemia
		yes	4/14/2018	Fatty liver	no			no			no			Hypertention, fatty liver disease
		yes	23/1/203	Diffuse fatty liver	no			no			no			Hypothyroidism, G6PD, Post kidney transplant
					no			no			no			Hypertension,hyperlipidemia
		no			no			no			no			dyslipidemia, G6PD
		yes	1/13/2022	normal	no			no			no			dyslipidemia, hypertension
		no			no			no			no			dyslipidemia, hypertension
		yes	2021-05-01	normal	no			no			no			dyslipidemia, hypertension
		no			no			no			no			dyslipidemia
		no			no			no			no			dyslipidemia, hypertension , hypothyroidism
		no			no			no			no			dyslipidemia, hypertension , hypothyroidism
		yes	3/13/2017	fatty liver infiltration	no			no			no			dyslipidemia, hypothyroidisim
		no			no									dyslipidemia, hypertension
		yes	1/14/2014	normal	yes	1/14/2014	fatty liver							hypothyroidism, dyslipidemia
nafld		no												dyslipidemia, hypertension
		no			no			no			no			dyslipidemia, hypertension
		yes	12/19/2023	fatty liver										dyslipidemia, hypertension
		no			no			no			no			dyslipidemia, hypertension, non toxic gioter
		yes	1/24/2017	Enlarged liver with bright hemogenous echotexture	no			no			no			Dyslipidemia, hypertention
		no			no			no			no			dyslipidemia,myocardial infarction
		no			no			no			no			SLE, arthritis, dyslipidemia
		yes	1/23/2017	moderate hepatomegaly with smooth outlines	no			no			no			Essential hypertention, NAFLD
		yes	11/28/2017	mild hepatomegaly with normalk echogenicity										mild diabetic retinopathy
		yes	44574	normal	no			no			no			dyslipidemia, hypertension
		no			no			no			no			dyslipidemia, hypertension
		yes	44201	normal	no			no			no			dyslipidemia, hypertension
		no			no			no			no			dyslipidemia
		no			no			no			no			dyslipidemia, hypertension , hypothyroidism
		no			no			no			no			dyslipidemia, hypertension , hypothyroidism
		yes	42807	fatty liver infiltration	no			no			no			dyslipidemia, hypothyroidisim
		no			no									dyslipidemia, hypertension
		yes	41653	normal	yes	41653	fatty liver							hypothyroidism, dyslipidemia
nafld		no												dyslipidemia, hypertension
		no			no			no			no			dyslipidemia, hypertension
		yes	45279	fatty liver										dyslipidemia, hypertension
														dyslipidemia, hypertension, non toxic gioter
no	no	no			no			no			no			Essential Hypertension, Dyslipidemia, Vitamin D deficiency, Anihydrosis, Microalbuminuria
no	no	no			no			no			no			Acquired hypothyroidism, Dyslipidemia, Vitamin D Deficnency
no	no	no			no			no			no			Essential hypertension, Bilateral Stable proliferative diabetic retinopathy, Post-surgical hypothyroidism, Dyslipidemia, Vitamin D deficiency, Anhidrosis, Sebaceous cyst
no	no	yes	2019-05-05	The liver is moderately enlarged in size measuring 22.4 cm in RMCL and shows bright echogenicity and homogenous parenchymal echopattern. Fatty changes. Mild splenomegaly.	no			no			no			Fatty (change of) liver, IHD (ischemic heart disease), GERD (gastroesophageal reflux disease), Essential (primary) hypertension, Dyslipidemia, Vitamin D deficiency, Nontoxic goiter, Microalbuminuria , Anhidrosis, Degenerative spondylolisthesis, Umbilical hernia, Postmenopausal
no	no	no			no			no			no			Iron deficiency anemia, Essential (primary) hypertension, Hypothyroidism due to Hashimoto's thyroiditis, Primary osteoarthritis of both knees, Dyslipidemia, Vitamin D deficiency
no	no	no			no			no			no			right eye Mild nonproliferative diabetic retinopathy, Diabetic peripheral neuropathy, Essential hypertension, Peripheral vascular disease (CMS/HCC), Microalbuminuria, Dyslipidemia, Obstructive sleep apnea, Tobacco use, Vitamin B12 deficiency, Vitamin D deficiency, Anhydrosis
no	no	no			no			no			no			Dyslipidemia, Essential (primary) hypertension Microalbuminuria, Atherosclerosis of native coronary artery of native heart without angina pectoris, Diabetic peripheral neuropathy (CMS/HCC), Vitamin D deficiency, Unspecified Anemia, Anhydrosis, Impaired vision, Tinea pedis of both feet
no	no	no			no			no			no			IBD, dyslipidemia
yes(hepatic cirrhosis)	no	yes	2023-05-11	features of liver cirrhosis	no			no			no			Hyperlipidemia
no	no	no			no			no			no			hypertension ,dyslipidemia
no	no	no												dyslipidemia
yes(fatty liver)		yes	2022-01-26	mild fatty liver ifiltration										hypothyroidism, dyslipidemia
no	no	yes but cannot access report												dyslipidemia, osteoarthritis
no	no	no			nio			no			no			hyperetension, dyslipidemia
no	no	no			no			no			no			hyperetension, dyslipidemia
no	no	no			yes	2024-02-06	abdominal wall hernia	no			no			hyperetension, dyslipidemia
no	no	no			no			no			no			dyslipidemia
no	no	no			no			no			no			dyslipidemia
no	no	no			no			no			no			dyslipidiemia, hypertension
No	No	No			Yes	20/1/2016	Liver is normal in shape, size and enhancement pattern. No apparent focal	Yes	20/03/2017	Normal plain MRI of the liver	No			Dyslipidemia, Microalbuminuria, Essential (primary) hypertension, Benign tumor of mesentery, Status post right hemicolectomy , Combined age-related bilateral cataract
Yes	No	Yes	2021-10-02	Liver is not enlarged displaying smooth outlines and bright liver echotexture due to diffuse fatty infiltration. There is no obvious focal parenchymal lesion detected. No intrahepatic biliary duct dilatation is seen. Mild liver steatosis. Suboptimal shear wave elastography with Median value of 6.3Kpa corresponding to F2 liver fibrosis score for follow up.	No			No			No			NASH (nonalcoholic steatohepatitis), Anhidrosis, Vitamin D deficiency, B12 deficiency
No	No	Yes	24/12/2020	Liver is normal in shape, size and echotexture. No apparent focal lesion is seen. No obvious intrahepatic biliary radicle dilatation is seen.	No			No			No			Obstructive sleep apnea, Microalbuminuria, Essential hypertension, Dyslipidemia, Vitamin D deficiency, Vitamin B12 deficiency, Obesity (BMI 30.0-34.9), CRD (chronic renal disease) stage III (CMS/HCC) H/O unilateral nephrectomy
No	No	No			No			No			No			Essential (primary) hypertension, Dyslipidemia, Vitamin D insufficiency, Anhidrosis, Cervical spondylosis without myelopathy, Rotator cuff impingement syndrome of right shoulder
No	No	No			No			No			No			Microcytic anemia, Essential hypertension, Diabetic peripheral neuropathy, Bilateral Tinea pedis, Anhidrosis, Bilateral Varicose veins, Dyslipidemia, Vitamin D deficiency, Microalbuminuria, Spinal stenosis of lumbosacral region, Prolapsed lumbar disc, Vitreomacular traction syndrome of right eye, Bilateral Age-related nuclear cataract
No	No	Yes	20/5/2024	Liver is normal in shape and size, with normal echotexture. No obvious intrahepatic biliary radical dilation is seen. No apparent focal lesion is seen.	No			No			No			Morbid obesity (CMS/HCC), Dyslipidemia, Essential hypertension, Vitamin D deficiency
No	No	No			No			No			No			Essential (primary) hypertension, Dyslipidemia Vitamin D deficiency, Albuminuria, CKD (chronic kidney disease) stage 3, GFR 30-59 ml/min (CMS/HCC), Arthrosis, Anhidrosis, Obesity, Class II, BMI 35-39.9
No	No	Yes	2016-06-03	Liver: is normal in size and diffuse fatty echotexture. No focal lesions seen. No dilatation of intrahepatic biliary duct seen. CBD and portal veins appear normal. Impression: Fatty Liver	No			No			No			Vitamin D deficiency, Anhydrosis, Elevated blood pressure, Polycythemia secondary to smoking
No	No	No			No			No			No			Essential hypertension, Vitamin D deficiency, Mixed hyperlipidemia
No	No	No			No			No			No			Dyslipidemia, Essential hypertension, Multiple thyroid nodules, Nontoxic goiter, Vitamin D deficiency, Anhidrosis, Overweight (BMI 25.0-29.9), right ear Tinnitus, Chronic right shoulder pain and both knees, left thigh Osteopenia
No	No	No			No			No			No			Dyslipidemia, Microalbuminuria Severe nonproliferative diabetic retinopathy, Diabetic macular edema, Vitamin D deficiency
[truncated: 101 more columns]
